# Supplementary material for: N-Glycomic Signature of Stage II Colorectal Cancer and Its Association With the Tumor Microenvironment
Source: Mol Cell Proteomics. 2021 Feb 11;20:100057. doi: 10.1074/mcp.RA120.002215 (PMC7973300; doi:10.1074/mcp.RA120.002215)
Supplement: Supplemental Data1 S1–S11 [file mmc2.xlsx]

## Sheet: Table of content
Table of content
S1: Peak list, structural information and MSMS fragments
S2: Curated Data
S3: Derived traits calculation
S4: Cancer vs. Normal adjacent epithelium N-glycan comparison
S5: Cancer vs. Normal adjacent epithelium derived trait comparison
S6: Stroma distant vs. Stroma interface N-glycan comparison
S7: Stroma distant vs. Stroma interface derived trait comparison
S8: Cancer vs. Stroma interface N-glycan comparison
S9: Cancer vs. Stroma interface derived trait comparison
S10: Stroma interface longer vs shorter survival derived trait comparison

## Sheet: S1_Composition+info+MSMS
m/z [M+Na]	Composition	Composition (three-letter codes)	Code-number	Fragment ions from MSMS	Info structure	structure	Proposed structure	Present in Holst et al. 2016	Present in Holst et al. 2015	Present in Balluf et al. 2012
1257.42	H5N2	Hex5HexNAc2	1	226.059: Y-HexNAc1-B; 244.062: Y-HexNAc1; 347.091: Hex2-B; 447.127: Y-HexNAc2; 509.125: Y-Hex3-B; 609.165: YY-Hex1HexNAc2; 671.162: Y-Hex4-B; 712.209: Y-Hex3HexNAc1-B; 771.207: YY-Hex2HexNAc2; 874.24: Y-Hex4HexNAc1-B; 933.267: Y-Hex3HexNAc2; 1036.275: Hex5HexNAc1-B; 1095.191: Y-Hex4HexNAc2; 1257.383: Hex5HexNAc2;	high-mannose			x	x	x
1282.45	H3N3F1	Hex3HexNAc3dHex1	2	221.014: Y-HexNAc1-B; 347.034: Y-Hex2-B; 447.108: Y-HexNAc2; 509.09: Y-Hex3-B; 671.132: Y-Hex4-B; 712.209: Y-Hex3HexNAc1-B; 833.191: Y-Hex5-B; 874.205: Y-Hex4HexNAc1-B; 933.228: YY-Hex3HexNAc2; 995.201: Hex6-B; 1036.194: Y-Hex5HexNAc1-B; 1095.246: Y-Hex4HexNAc2; 1198.268: Hex6HexNAc1-B; 1256.877: Y-Hex5HexNAc2; 1419.383: Hex6HexNAc2;	core-fucose			x	x	x
1298.45	H4N3	Hex4HexNAc3	3					x	x	x
1419.48	H6N2	Hex6HexNAc2	4	226.085: Y-HexNAc1-B; 347.034: Y-Hex2-B; 447.108: Y-HexNAc2; 509.09: Y-Hex3-B; 671.132: Y-Hex4-B; 712.209: Y-Hex3HexNAc1-B; 833.191: Y-Hex5-B; 874.205: Y-Hex4HexNAc1-B; 933.228: YY-Hex3HexNAc2; 995.201: Hex6-B; 1036.194: Y-Hex5HexNAc1-B; 1095.246: Y-Hex4HexNAc2; 1198.268: Hex6HexNAc1-B; 1256.877: Y-Hex5HexNAc2; 1419.383: Hex6HexNAc2;	high mannose			x	x	x
1444.51	H4N3F1	Hex4HexNAc3dHex1	5	226.06: Y-HexNAc1-B; 244.05: YY-HexNAc1; 347.079: Y-Hex2-B; 388.099: Hex1HexNAc1-B; 447.136: YY-HexNAc2; 509.112: Y-Hex3-B; 550.145: Y-Hex2HexNAc1-B; 593.171: Y-HexNAc2dHex1; 712.176: Y-Hex3HexNAc1-B; 771.213: YY-Hex2HexNAc2; 874.204: Hex4HexNAc1-B; 915.252: Y-Hex3HexNAc2-B; 917.256: Y-Hex2HexNAc2dHex1; 933.239: YY-Hex3HexNAc2; 1077.274: Hex4HexNAc2-B; 1079.284: Y-Hex3HexNAc2dHex1; 1136.341: YY-H…	core-fucose			x	x	x
1460.5	H5N3	Hex5HexNAc3	6	185.008: Hex1-B; 226.058: Y-HexNAc1-B; 244.078: Y-HexNAc1; 347.071: Hex2-B; 388.092: Y-Hex1HexNAc1-B; 447.125: Y-HexNAc2; 509.134: Y-Hex3-B; 550.155: Y-Hex2HexNAc1-B; 593.174: YY-Hex1HexNAc2; 712.194: Y-Hex3HexNAc1-B; 771.229: Y-Hex2HexNAc2; 874.228: Y-Hex4HexNAc1-B; 915.264: Y-Hex3HexNAc2-B; 933.249: Y-Hex3HexNAc2; 974.303: YY-Hex2HexNAc3; 1036.236: Hex5HexNAc1-B; 1077.324: Y-Hex4HexNAc2-B; 1136…	Hybride			x	x	x
1485.53	H3N4F1	Hex3HexNAc4dHex1	7	168.032: dHex1-B; 185.042: Y-Hex1-B; 219.995: Y-HexNAc1-B; 244.075: YY-HexNAc1; 388.094: Hex1HexNAc1-B; 390.106: Y-HexNAc1dHex1; 447.132: YY-HexNAc2; 550.143: Y-Hex2HexNAc1-B; 593.158: Y-HexNAc2dHex1; 712.169: Y-Hex3HexNAc1-B; 753.187: Y-Hex2HexNAc2-B; 915.213: Y-Hex3HexNAc2-B; 974.24: YY-Hex2HexNAc3; 1079.292: YY-Hex3HexNAc2dHex1; 1118.28: Hex3HexNAc3-B; 1136.303: YY-Hex3HexNAc3; 1282.348: Y-Hex…	Core-fucose			x	x	x
1501.53	H4N4	Hex4HexNAc4	8	550.099: Y-Hex2HexNAc1-B; 915.186: Y-Hex3HexNAc2-B; 1077.195: Y-Hex4HexNAc2-B; 1118.31: Y-Hex3HexNAc3-B; 1136.272: Y-Hex3HexNAc3; 1280.041: Hex4HexNAc3-B; 1298.972: Y-Hex4HexNAc3;				x	x	x
1542.56	H3N5	Hex3HexNAc5	9	226.091: HexNAc1-B; 244.058: Y-HexNAc1; 388.114: Hex1HexNAc1-B; 429.117: HexNAc2-B; 447.151: Y-HexNAc2; 550.16: Y-Hex2HexNAc1-B; 591.19: Hex1HexNAc2-B; 609.148: YY-Hex1HexNAc2; 712.217: Y-Hex3HexNAc1-B; 753.218: Y-Hex2HexNAc2-B; 771.245: YY-Hex2HexNAc2; 915.271: Y-Hex3HexNAc2-B; 933.315: YY-Hex3HexNAc2; 956.303: Y-Hex2HexNAc3-B; 974.28: Y-Hex2HexNAc3; 1118.32: Y-Hex3HexNAc3-B; 1136.345: Y-Hex3Hex…	ladinac			x
1581.53	H7N2	Hex7HexNAc2	10	185.036: Hex1-B; 226.088: Y-HexNAc1-B; 244.075: Y-HexNAc1; 347.102: Y-Hex2-B; 447.138: Y-HexNAc2; 509.123: Y-Hex3-B; 609.166: YY-Hex1HexNAc2; 671.162: Hex4-B; 712.212: Y-Hex3HexNAc1-B; 771.254: YY-Hex2HexNAc2; 833.197: Y-Hex5-B; 933.248: YY-Hex3HexNAc2; 995.225: Y-Hex6-B; 1036.261: Y-Hex5HexNAc1-B; 1095.29: YY-Hex4HexNAc2; 1157.264: Hex7-B; 1198.327: Y-Hex6HexNAc1-B; 1257.336: Y-Hex5HexNAc2; 1360…	high-mannose			x	x	x
1590.57	H4N3F2	Hex4HexNAc3dHex2	11	169.031: dHex1-B; 185.049: Hex1-B; 221.024: Y-HexNAc1-B; 244.086: YY-HexNAc1; 347.103: Y-Hex2-B; 372.135: Y-HexNAc1dHex1-B; 388.126: Y-Hex1HexNAc1-B; 447.158: YY-HexNAc2; 509.144: Y-Hex3-B; 534.161: Hex1HexNAc1dHex1-B; 550.159: Y-Hex2HexNAc1-B; 593.166: Y-HexNAc2dHex1; 696.211: Hex2HexNAc1dHex1-B; 712.196: Y-Hex3HexNAc1-B; 771.226: YY-Hex2HexNAc2; 858.219: Y-Hex3HexNAc1dHex1-B; 874.232: Y-Hex4Hex…	Core-fucose, antenna-fucose			x
1606.56	H5N3F1	Hex5HexNAc3dHex1	12	no MSMS				x	x
1616.6	H4N3D1	Hex4HexNAc3NeuAc(α2,6)1	13	185.021: Y-Hex1-B; 226.059: Y-HexNAc1-B; 244.056: Y-HexNAc1; 341.112: Me2N1NeuAc1-B; 347.103: Y-Hex2-B; 388.107: Y-Hex1HexNAc1-B; 447.14: Y-HexNAc2; 503.168: Hex1Me2N1NeuAc1-B; 509.141: Y-Hex3-B; 550.17: Y-Hex2HexNAc1-B; 706.22: Hex1HexNAc1Me2N1NeuAc1-B; 712.187: Y-Hex3HexNAc1-B; 771.219: Y-Hex2HexNAc2; 868.253: Hex2HexNAc1Me2N1NeuAc1-B; 874.223: Y-Hex4HexNAc1-B; 915.273: Y-Hex3HexNAc2-B; 933.227…	mono-antennary			x	x
1622.55	H6N3	Hex6HexNAc3	14	226.073: Y-HexNAc1-B; 447.155: Y-HexNAc2; 509.17: Hex3-B; 550.157: Hex2HexNAc1-B; 671.145: Y-Hex4-B; 712.18: Y-Hex3HexNAc1-B; 771.218: YY-Hex2HexNAc2; 874.221: Y-Hex4HexNAc1-B; 915.246: Y-Hex3HexNAc2-B; 933.258: YY-Hex3HexNAc2; 1036.252: Y-Hex5HexNAc1-B; 1077.292: Y-Hex4HexNAc2-B; 1095.284: YY-Hex4HexNAc2; 1136.325: Y-Hex3HexNAc3; 1198.266: Y-Hex6HexNAc1-B; 1239.377: Y-Hex5HexNAc2-B; 1257.3: YY-H…	Hybride			x	x	x
1647.59	H4N4F1	Hex4HexNAc4dHex1	15	185.035: Hex1-B; 226.054: Y-HexNAc1-B; 244.091: YY-HexNAc1; 388.104: Hex1HexNAc1-B; 447.11: YY-HexNAc2; 550.124: Y-Hex2HexNAc1-B; 593.15: Y-HexNAc2dHex1; 712.159: Y-Hex3HexNAc1-B; 753.168: Y-Hex2HexNAc2-B; 874.193: Y-Hex4HexNAc1-B; 915.189: Y-Hex3HexNAc2-B; 974.195: YY-Hex2HexNAc3; 1077.219: Y-Hex4HexNAc2-B; 1079.233: YY-Hex3HexNAc2dHex1; 1118.291: Y-Hex3HexNAc3-B; 1136.253: YY-Hex3HexNAc3; 1280.…	core-fucose			x
1663.58	H5N4	Hex5HexNAc4	16	226.076: Y-HexNAc1-B; 388.122: Hex1HexNAc1-B; 447.146: Y-HexNAc2; 550.181: Hex2HexNAc1-B; 712.208: Y-Hex3HexNAc1-B; 771.191: YY-Hex2HexNAc2; 874.193: Y-Hex4HexNAc1-B; 915.268: Y-Hex3HexNAc2-B; 933.216: YY-Hex3HexNAc2; 974.221: YY-Hex2HexNAc3; 1077.285: Y-Hex4HexNAc2-B; 1136.298: Y-Hex3HexNAc3; 1239.268: Hex5HexNAc2-B; 1280.409: Y-Hex4HexNAc3-B; 1298.312: Y-Hex4HexNAc3; 1442.335: Hex5HexNAc3-B; 16…	complex			x	x	x
1688.61	H3N5F1	Hex3HexNAc5dHex1	17	169.002: dHex1-B; 185.023: Y-Hex1-B; 226.051: HexNAc1-B; 244.073: YY-HexNAc1; 388.103: Hex1HexNAc1-B; 429.118: HexNAc2-B; 447.133: YY-HexNAc2; 550.146: Y-Hex2HexNAc1-B; 593.16: Y-HexNAc2dHex1; 712.182: Y-Hex3HexNAc1-B; 753.177: Y-Hex2HexNAc2-B; 915.211: Y-Hex3HexNAc2-B; 956.2: Y-Hex2HexNAc3-B; 974.227: YY-Hex2HexNAc3; 1118.246: Y-Hex3HexNAc3-B; 1136.301: YY-Hex3HexNAc3; 1177.292: YY-Hex2HexNAc4; …	core-fucose, ladinac			x
1704.61	H4N5	Hex4HexNAc5	18	184.956: Hex1-B; 219.988: Y-HexNAc1-B; 244.098: Y-HexNAc1; 388.095: Hex1HexNAc1-B; 447.137: Y-HexNAc2; 550.145: Y-Hex2HexNAc1-B; 591.186: Y-Hex1HexNAc2-B; 609.169: YY-Hex1HexNAc2; 753.227: Y-Hex2HexNAc2-B; 771.211: YY-Hex2HexNAc2; 915.282: Y-Hex3HexNAc2-B; 974.251: YY-Hex2HexNAc3; 1077.305: Y-Hex4HexNAc2-B; 1095.289: Y-Hex3HexNAc3-B; 1136.305: YY-Hex3HexNAc3; 1280.354: Y-Hex4HexNAc3-B; 1298.396: …	complex			x	x	x
1734.63	H4N3Am1F1	Hex4HexNAc3NeuAc(α2,3)1dHex1	19	226.032: Y-HexNAc1-B; 347.073: Y-Hex2-B; 388.077: Y-Hex1HexNAc1-B; 447.148: YY-HexNAc2; 475.105: Hex1N1NeuAc1-B; 509.105: Y-Hex3-B; 550.148: Y-Hex2HexNAc1-B; 593.144: Y-HexNAc2dHex1; 678.162: Hex1HexNAc1N1NeuAc1-B; 712.156: Y-Hex3HexNAc1-B; 771.204: YY-Hex2HexNAc2; 874.196: Y-Hex4HexNAc1-B; 915.249: Y-Hex3HexNAc2-B; 917.161: Y-Hex2HexNAc2dHex1; 933.216: YY-Hex3HexNAc2; 1077.24: Y-Hex4HexNAc2-B; 1…	core-fucose			x
1743.58	H8N2	Hex8HexNAc2	20	226.068: Y-HexNAc1-B; 447.152: Y-HexNAc2; 509.155: Y-Hex3-B; 671.181: Y-Hex4-B; 833.182: Y-Hex5-B; 874.193: Y-Hex4HexNAc1-B; 933.267: YY-Hex3HexNAc2; 995.232: Y-Hex6-B; 1036.218: Y-Hex5HexNAc1-B; 1095.215: YY-Hex4HexNAc2; 1157.265: Y-Hex7-B; 1198.3: Y-Hex6HexNAc1-B; 1257.358: Y-Hex5HexNAc2; 1319.264: Hex8-B; 1360.371: Y-Hex7HexNAc1-B; 1522.347: Hex8HexNAc1-B; 1581.777: Y-Hex7HexNAc2; 1743.502: He…	High-mannose			x	x	x
1762.66	H4N3D1F1	Hex4HexNAc3NeuAc(α2,6)1dHex1	21	169.04: dHex1-B; 185.035: Y-Hex1-B; 226.068: Y-HexNAc1-B; 244.102: YY-HexNAc1; 341.11: Me2N1NeuAc1-B; 347.143: Y-Hex2-B; 388.109: Y-Hex1HexNAc1-B; 503.191: Hex1Me2N1NeuAc1-B; 509.165: Y-Hex3-B; 550.164: Y-Hex2HexNAc1-B; 593.183: Y-HexNAc2dHex1; 706.203: Hex1HexNAc1Me2N1NeuAc1-B; 712.182: Y-Hex3HexNAc1-B; 771.278: YY-Hex2HexNAc2; 874.218: Y-Hex4HexNAc1-B; 915.26: Y-Hex3HexNAc2-B; 933.266: YY-Hex3H…	core-fucose			x	x	x
1778.65	H5N3D1	Hex5HexNAc3NeuAc(α2,6)1	22	226.041: Y-HexNAc1-B; 244.049: Y-HexNAc1; 341.095: Me2N1NeuAc1-B; 347.08: Hex2-B; 388.088: Y-Hex1HexNAc1-B; 447.127: Y-HexNAc2; 503.156: Hex1Me2N1NeuAc1-B; 509.117: Y-Hex3-B; 550.145: Y-Hex2HexNAc1-B; 671.136: Y-Hex4-B; 706.231: Hex1HexNAc1Me2N1NeuAc1-B; 712.188: Y-Hex3HexNAc1-B; 771.216: YY-Hex2HexNAc2; 868.245: Hex2HexNAc1Me2N1NeuAc1-B; 874.239: Y-Hex4HexNAc1-B; 933.263: YY-Hex3HexNAc2; 1036.23…	Hybride			x	x	x
1793.64	H4N4F2	Hex4HexNAc4dHex2	23	no msms				x	x	x
1809.64	H5N4F1	Hex5HexNAc4dHex1	24		Core-fucose			x	x	x
1819.68	H4N4D1	Hex4HexNAc4NeuAc(α2,6)1	25					x	x
1825.63	H6N4	Hex6HexNAc4	26		Hybrid			x	x	x
1850.67	H4N5F1	Hex4HexNAc5dHex1	27	185.042: Hex1-B; 226.071: HexNAc1-B; 244.083: YY-HexNAc1; 388.114: Hex1HexNAc1-B; 429.163: HexNAc2-B; 447.135: YY-HexNAc2; 550.165: Hex2HexNAc1-B; 593.176: Y-HexNAc2dHex1; 712.192: Y-Hex3HexNAc1-B; 753.209: Y-Hex2HexNAc2-B; 874.245: Y-Hex4HexNAc1-B; 915.234: Y-Hex3HexNAc2-B; 1077.325: Y-Hex4HexNAc2-B; 1118.283: Y-Hex3HexNAc3-B; 1136.334: YY-Hex3HexNAc3; 1280.315: Y-Hex4HexNAc3-B; 1282.36: Y-Hex3H…	Core-fucose; LacdiNAc			x	x	x
1866.66	H5N5	Hex5HexNAc5	28					x	x	x
1905.63	H9N2	Hex9HexNAc2	29	226.083: Y-HexNAc1-B; 671.076: Hex4-B; 833.474: Y-Hex5-B; 995.198: Y-Hex6-B; 1095.231: YY-Hex4HexNAc2; 1157.179: Y-Hex7-B; 1198.296: Y-Hex6HexNAc1-B; 1257.346: Y-Hex5HexNAc2; 1319.301: Y-Hex8-B; 1481.302: Hex9-B; 1684.445: Hex9HexNAc1-B; 1743.808: Y-Hex8HexNAc2; 1905.544: Hex9HexNAc2;	high mannose			x	x	x
1912.67	H6N3Am1	Hex6HexNAc3NeuAc(α2,3)1	30
1937.7	H4N4Am1F1	Hex4HexNAc4NeuAc(α2,3)1dHex1	31					x
1939.7	H4N4F3	Hex4HexNAc4dHex3	32
1953.7	H5N4Am1	Hex5HexNAc4NeuAc(α2,3)1	33	185.028: Y-Hex1-B; 226.037: Y-HexNAc1-B; 244.048: Y-HexNAc1; 313.073: N1NeuAc1-B; 388.076: Hex1HexNAc1-B; 447.097: Y-HexNAc2; 550.117: Hex2HexNAc1-B; 678.135: Hex1HexNAc1N1NeuAc1-B; 712.136: Y-Hex3HexNAc1-B; 771.202: YY-Hex2HexNAc2; 840.125: Hex2HexNAc1N1NeuAc1-B; 874.149: Y-Hex4HexNAc1-B; 915.236: Y-Hex3HexNAc2-B; 933.182: YY-Hex3HexNAc2; 1036.296: Y-Hex5HexNAc1-B; 1077.231: Y-Hex4HexNAc2-B; 109…	complex			x
1955.7	H5N4F2	Hex5HexNAc4dHex2	34					x	x	x
1965.73	H4N4D1F1	Hex4HexNAc4NeuAc(α2,6)1dHex1	35					x	x	x
1981.72	H5N4D1	Hex5HexNAc4NeuAc(α2,6)1	36	226.036: Y-HexNAc1-B; 341.111: Me2N1NeuAc1-B; 388.105: Hex1HexNAc1-B; 447.148: Y-HexNAc2; 503.172: Hex1Me2N1NeuAc1-B; 550.182: Hex2HexNAc1-B; 706.193: Hex1HexNAc1Me2N1NeuAc1-B; 712.148: Y-Hex3HexNAc1-B; 771.172: YY-Hex2HexNAc2; 868.255: Hex2HexNAc1Me2N1NeuAc1-B; 874.208: Y-Hex4HexNAc1-B; 915.226: Y-Hex3HexNAc2-B; 933.222: YY-Hex3HexNAc2; 1077.248: Y-Hex4HexNAc2-B; 1136.287: Y-Hex3HexNAc3; 1192.28…	complex			x	x	x
1996.72	H4N5F2	Hex4HexNAc5dHex2	37					x	x	x
2012.72	H5N5F1	Hex5HexNAc5dHex1	38	185.065: Hex1-B; 226.072: Y-HexNAc1-B; 244.089: YY-HexNAc1; 388.125: Hex1HexNAc1-B; 447.135: YY-HexNAc2; 550.178: Y-Hex2HexNAc1-B; 593.164: Y-HexNAc2dHex1; 753.195: Y-Hex2HexNAc2-B; 915.249: Hex3HexNAc2-B; 1077.295: Y-Hex4HexNAc2-B; 1239.379: Y-Hex5HexNAc2-B; 1280.335: Y-Hex4HexNAc3-B; 1442.404: Y-Hex5HexNAc3-B; 1483.509: Y-Hex4HexNAc4-B; 1485.471: YY-Hex3HexNAc4dHex1; 1501.452: YY-Hex4HexNAc4; 1…	core-fucose
2022.75	H4N5D1	Hex4HexNAc5NeuAc(α2,6)1	39					x	x	x
2028.71	H6N5	Hex6HexNAc5	40					x	x	x
2067.69	H10N2	Hex10HexNAc2	41		high mannose
2069.74	H5N6	Hex5HexNAc6	42
2083.76	H4N4Am1F2	Hex4HexNAc4NeuAc(α2,3)1dHex2	43					x
2099.75	H5N4Am1F1	Hex5HexNAc4NeuAc(α2,3)1dHex1	44	185.04: Hex1-B; 226.079: Y-HexNAc1-B; 244.103: YY-HexNAc1; 313.094: N1NeuAc1-B; 388.126: Hex1HexNAc1-B; 447.192: YY-HexNAc2; 475.151: Hex1N1NeuAc1-B; 550.173: Hex2HexNAc1-B; 593.207: Y-HexNAc2dHex1; 678.173: Hex1HexNAc1N1NeuAc1-B; 712.187: Y-Hex3HexNAc1-B; 840.216: Hex2HexNAc1N1NeuAc1-B; 874.208: Y-Hex4HexNAc1-B; 915.217: Y-Hex3HexNAc2-B; 917.22: YY-Hex2HexNAc2dHex1; 1002.274: Y-Hex3HexNAc1N1NeuA…	core-fucose			x
2115.75	H6N4Am1	Hex6HexNAc4NeuAc(α2,3)1	45
2127.78	H5N4D1F1	Hex5HexNAc4NeuAc(α2,6)1dHex1	46	185.018: Hex1-B; 226.087: Y-HexNAc1-B; 244.074: YY-HexNAc1; 388.128: Hex1HexNAc1-B; 447.162: YY-HexNAc2; 503.173: Hex1Me2N1NeuAc1-B; 550.163: Hex2HexNAc1-B; 593.165: Y-HexNAc2dHex1; 706.195: Hex1HexNAc1Me2N1NeuAc1-B; 712.189: Y-Hex3HexNAc1-B; 868.229: Hex2HexNAc1Me2N1NeuAc1-B; 874.201: Y-Hex4HexNAc1-B; 915.217: Y-Hex3HexNAc2-B; 917.239: YY-Hex2HexNAc2dHex1; 1077.229: Y-Hex4HexNAc2-B; 1079.243: YY…	core-fucose			x	x	x
2142.78	H4N5F3	Hex4HexNAc5dHex3	47						x	x
2158.78	H5N5F2	Hex5HexNAc5dHex2	48					x	x	x
2168.81	H4N5D1F1	Hex4HexNAc5NeuAc(α2,6)1dHex1	49					x
2174.77	H6N5F1	Hex6HexNAc5dHex1	50					x	x	x
2184.8	H5N5D1	Hex5HexNAc5NeuAc(α2,6)1	51					x
2199.8	H4N6F2	Hex4HexNAc6dHex2	52					x	x	x
2229.81	H4N4Am1F3	Hex4HexNAc4NeuAc(α2,3)1dHex3	53
2247.81	H5N4F4	Hex5HexNAc4dHex4	54						x
2271.84	H5N4Am1D1	Hex5HexNAc4NeuAc(α2,3)1NeuAc(α2,6)1	55	341.131: Me2N1NeuAc1-B; 366.106: Y-Hex1HexNAc1-B; 503.1847: Y-Hex2HexNAc1-B; 678.168: Hex1HexNAc1N1NeuAc1-B; 706.217: Hex1HexNAc1Me2N1NeuAc1-B; 933.196: YY-Hex3HexNAc2; 1030.327: Y-Hex3HexNAc1Me2N1NeuAc1-B; 1136.354: YY-Hex3HexNAc3; 1164.312: Y-Hex4HexNAc1N1NeuAc1-B; 1205.289: Y-Hex3HexNAc2N1NeuAc1-B; 1298.235: YY-Hex4HexNAc3; 1588.317: Y-Hex4HexNAc3N1NeuAc1; 1616.374: Y-Hex4HexNAc3Me2N1NeuAc1; 1…				x
2299.87	H5N4D2	Hex5HexNAc4NeuAc(α2,6)2	56	226.061: Y-HexNAc1-B; 341.117: Me2N1NeuAc1-B; 388.102: Y-Hex1HexNAc1-B; 447.101: Y-HexNAc2; 503.159: Hex1Me2N1NeuAc1-B; 519.141: Y-Hex2HexNAc1-B; 706.175: Hex1HexNAc1Me2N1NeuAc1-B; 771.137: YY-Hex2HexNAc2; 868.272: Hex2HexNAc1Me2N1NeuAc1-B; 933.196: YY-Hex3HexNAc2; 1030.335: Y-Hex3HexNAc1Me2N1NeuAc1-B; 1136.265: YY-Hex3HexNAc3; 1192.286: Y-Hex4HexNAc1Me2N1NeuAc1-B; 1233.227: Y-Hex3HexNAc2Me2N1Neu…				x
2302.83	H5N5Am1F1	Hex5HexNAc5NeuAc(α2,3)1dHex1	57
2304.83	H5N5F3	Hex5HexNAc5dHex3	58					x	x	x
2320.83	H6N5F2	Hex6HexNAc5dHex2	59					x	x	x
2330.86	H5N5D1F1	Hex5HexNAc5NeuAc(α2,6)1dHex1	60	1120.89: YY-Hex2HexNAc3dHex1; 1281.02: Y-Hex4HexNAc3-B; 1396.195: Y-Hex4HexNAc2Me2N1NeuAc1-B; 1443.138: Y-Hex5HexNAc3-B; 1445.145: YY-Hex4HexNAc3dHex1; 1484.033: Y-Hex4HexNAc4-B; 1502.196: YY-Hex4HexNAc4; 1589.226: Y-Hex4HexNAc3Me2N1NeuAc1-B; 1645.188: Y-Hex5HexNAc4-B; 1761.393: Hex5HexNAc3Me2N1NeuAc1-B; 1851.34: YY-Hex4HexNAc5dHex1; 1867.368: YY-Hex5HexNAc5; 1964.504: Hex5HexNAc4Me2N1NeuAc1-B; 2…	core-fucose			x	x	x
2345.86	H4N6F3	Hex4HexNAc6dHex3	61
2361.86	H5N6F2	Hex5HexNAc6dHex2	62					x	x	x
2371.89	H4N6D1F1	Hex4HexNAc6NeuAc(α2,6)1dHex1	63
2377.85	H6N6F1	Hex6HexNAc6dHex1	64					x	x	x
2389.86	H5N4Am2F1	Hex5HexNAc4NeuAc(α2,3)2dHex1	65	226.1: Y-HexNAc1-B; 313.091: N1NeuAc1-B; 388.127: Y-Hex1HexNAc1-B; 447.119: YY-HexNAc2; 475.091: Hex1N1NeuAc1-B; 550.171: Y-Hex2HexNAc1-B; 593.158: Y-HexNAc2dHex1; 678.151: Hex1HexNAc1N1NeuAc1-B; 917.243: YY-Hex2HexNAc2dHex1; 933.244: Y-Hex3HexNAc1N1NeuAc1-B; 1079.21: YY-Hex3HexNAc2dHex1; 1118.337: YY-Hex2HexNAc3dHex1; 1164.184: Y-Hex4HexNAc1N1NeuAc1-B; 1282.263: YY-Hex3HexNAc3dHex1; 1367.264: Y-…	core-fucose
2417.89	H5N4Am1D1F1	Hex5HexNAc4NeuAc(α2,3)1NeuAc(α2,6)1dHex1	66	185.033: Y-Hex1-B; 226.081: Y-HexNAc1-B; 244.099: YY-HexNAc1; 313.115: N1NeuAc1-B; 341.116: Me2N1NeuAc1-B; 388.131: Y-Hex1HexNAc1-B; 447.196: YY-HexNAc2; 475.191: Hex1N1NeuAc1-B; 550.234: Y-Hex2HexNAc1-B; 593.202: Y-HexNAc2dHex1; 678.235: Hex1HexNAc1N1NeuAc1-B; 706.189: Hex1HexNAc1Me2N1NeuAc1-B; 868.166: Hex2HexNAc1Me2N1NeuAc1-B; 1002.519: Y-Hex3HexNAc1N1NeuAc1-B; 1079.287: YY-Hex3HexNAc2dHex1; 1…	core-fucose			x
2432.89	H4N5Am1F3	Hex4HexNAc5NeuAc(α2,3)1dHex3	67
2445.92	H5N4D2F1	Hex5HexNAc4NeuAc(α2,6)2dHex1	68	226.054: Y-HexNAc1-B; 341.107: Me2N1NeuAc1-B; 388.085: Y-Hex1HexNAc1-B; 447.214: YY-HexNAc2; 503.162: Hex1Me2N1NeuAc1-B; 706.155: Hex1HexNAc1Me2N1NeuAc1-B; 868.191: Hex2HexNAc1Me2N1NeuAc1-B; 1030.237: Y-Hex3HexNAc1Me2N1NeuAc1-B; 1079.182: YY-Hex3HexNAc2dHex1; 1192.274: Y-Hex4HexNAc1Me2N1NeuAc1-B; 1281.224: YY-Hex3HexNAc3dHex1; 1395.281: Y-Hex4HexNAc2Me2N1NeuAc1-B; 1444.262: YY-Hex4HexNAc3dHex1; 1…	core-fucose			x
2464.88	H6N5Am1F1	Hex6HexNAc5NeuAc(α2,3)1dHex1	69	226.082: Y-HexNAc1-B; 388.107: Y-Hex1HexNAc1-B; 447.181: YY-HexNAc2; 550.197: Hex2HexNAc1-B; 593.181: Y-HexNAc2dHex1; 678.232: Hex1HexNAc1N1NeuAc1-B; 712.206: Hex3HexNAc1-B; 753.164: Y-Hex2HexNAc2-B; 874.228: Y-Hex4HexNAc1-B; 1077.273: Y-Hex4HexNAc2-B; 1079.324: YY-Hex3HexNAc2dHex1; 1239.273: Y-Hex5HexNAc2-B; 1282.32: YY-Hex3HexNAc3dHex1; 1298.368: YY-Hex4HexNAc3; 1367.303: Y-Hex4HexNAc2N1NeuAc1-…	core-fucose			x
2474.91	H5N5Am1D1	Hex5HexNAc5NeuAc(α2,3)1NeuAc(α2,6)1	70					x
2476.92	H5N5D1F2	Hex5HexNAc5NeuAc(α2,6)1dHex2	71					x	x	x
2492.91	H6N5D1F1	Hex6HexNAc5NeuAc(α2,6)1dHex1	72	185.06: Hex1-B; 226.066: Y-HexNAc1-B; 341.093: Me2N1NeuAc1-B; 388.101: Hex1HexNAc1-B; 503.206: Hex1Me2N1NeuAc1-B; 550.17: Y-Hex2HexNAc1-B; 591.221: Hex1HexNAc2-B; 593.143: Y-HexNAc2dHex1; 706.202: Hex1HexNAc1Me2N1NeuAc1-B; 712.162: Y-Hex3HexNAc1-B; 753.203: Hex2HexNAc2-B; 868.19: Hex2HexNAc1Me2N1NeuAc1-B; 915.305: Y-Hex3HexNAc2-B; 1077.286: Y-Hex4HexNAc2-B; 1118.26: Y-Hex3HexNAc3-B; 1239.315: Y-H…	core-fucose			x	x	x
2502.95	H5N5D2	Hex5HexNAc5NeuAc(α2,6)2	73
2507.91	H5N6F3	Hex5HexNAc6dHex3	74					x	x	x
2523.91	H6N6F2	Hex6HexNAc6dHex2	75					x	x	x
2539.9	H7N6F1	Hex7HexNAc6dHex1	76					x	x	x
2564.94	H5N7F2	Hex5HexNAc7dHex2	77					x
2612.95	H6N5F4	Hex6HexNAc5dHex4	78						x	x
2636.97	H6N5Am1D1	Hex6HexNAc5NeuAc(α2,3)1NeuAc(α2,6)1	79					x
2638.97	H6N5D1F2	Hex6HexNAc5NeuAc(α2,6)1dHex2	80					x	x	x
2649	H5N5D2F1	Hex5HexNAc5NeuAc(α2,6)2dHex1	81					x
2653.97	H5N6F4	Hex5HexNAc6dHex4	82
2665	H6N5D2	Hex6HexNAc5NeuAc(α2,6)2	83
2667.96	H6N6Am1F1	Hex6HexNAc6NeuAc(α2,3)1dHex1	84
2669.97	H6N6F3	Hex6HexNAc6dHex3	85					x
2695.99	H6N6D1F1	Hex6HexNAc6NeuAc(α2,6)1dHex1	86					x
2754.99	H6N5Am2F1	Hex6HexNAc5NeuAc(α2,3)2dHex1	87					x
2758.98	H8N7	Hex8HexNAc7	88						x	x
2783.03	H6N5Am1D1F1	Hex6HexNAc5NeuAc(α2,3)1NeuAc(α2,6)1dHex1	89	226.071: Y-HexNAc1-B; 313.074: N1NeuAc1-B; 341.105: Me2N1NeuAc1-B; 388.122: Y-Hex1HexNAc1-B; 503.167: Hex1Me2N1NeuAc1-B; 550.152: Y-Hex2HexNAc1-B; 678.227: Hex1HexNAc1N1NeuAc1-B; 706.197: Hex1HexNAc1Me2N1NeuAc1-B; 753.193: Y-Hex2HexNAc2-B; 755.22: YY-Hex1HexNAc2dHex1; 915.336: Y-Hex3HexNAc2-B; 1079.331: YY-Hex3HexNAc2dHex1; 1119.346: YY-Hex2HexNAc3dHex1; 1240.364: YY-Hex4HexNAc2dHex1; 1282.358: Y…	core-fucose			x
2800.03	H5N6F5	Hex5HexNAc6dHex5	90
2811.06	H6N5D2F1	Hex6HexNAc5NeuAc(α2,6)2dHex1	91					x
2816.02	H6N6F4	Hex6HexNAc6dHex4	92					x
2830.02	H7N6Am1F1	Hex7HexNAc6NeuAc(α2,3)1dHex1	93					x
2832.02	H7N6F3	Hex7HexNAc6dHex3	94						x	x
2842.05	H6N6D1F2	Hex6HexNAc6NeuAc(α2,6)1dHex2	95						x	x
2858.05	H7N6D1F1	Hex7HexNAc6NeuAc(α2,6)1dHex1	96					x	x	x
2955.11	H6N5Am1D2	Hex6HexNAc5NeuAc(α2,3)1NeuAc(α2,6)2	97	341.098: Y-Me2N1NeuAc1-B; 503.165: Y-Hex1Me2N1NeuAc1-B; 550.107: Y-Hex2HexNAc1-B; 706.19: Y-Hex1HexNAc1Me2N1NeuAc1-B; 933.182: YY-Hex3HexNAc2; 1136.24: YY-Hex3HexNAc3; 1298.267: YY-Hex4HexNAc3; 1366.973: Y-Hex4HexNAc2N1NeuAc1-B; 1616.349: YY-Hex4HexNAc3Me2N1NeuAc1; 1663.358: YY-Hex5HexNAc4; 1953.387: Y-Hex5HexNAc4N1NeuAc1; 1981.43: YY-Hex5HexNAc4Me2N1NeuAc1; 2299.52: Y-Hex5HexNAc4Me4N2NeuAc2; 231…				x
2962.06	H8N8	Hex8HexNAc8	98						x
2983.14	H6N5D3	Hex6HexNAc5NeuAc(α2,6)3	99	226.028: Y-HexNAc1-B; 341.064: Y-Me2N1NeuAc1-B; 388.054: Y-Hex1HexNAc1-B; 503.172: Y-Hex1Me2N1NeuAc1-B; 550.087: Y-Hex2HexNAc1-B; 706.182: Hex1HexNAc1Me2N1NeuAc1-B; 915.153: Y-Hex3HexNAc2-B; 933.243: YY-Hex3HexNAc2; 1136.231: YY-Hex3HexNAc3; 1298.301: YY-Hex4HexNAc3; 1395.292: Y-Hex4HexNAc2Me2N1NeuAc1-B; 1454.457: YY-Hex3HexNAc3Me2N1NeuAc1; 1501.377: YY-Hex4HexNAc4; 1557.294: Y-Hex5HexNAc2Me2N1Ne…				x
2988.11	H6N6D1F3	Hex6HexNAc6NeuAc(α2,6)1dHex3	100
3004.1	H7N6D1F2	Hex7HexNAc6NeuAc(α2,6)1dHex2	101	341.101: YY-Hex3HexNAc4Me2N1NeuAc1dHex1; 388.12: YY-Hex5HexNAc4Me2N1NeuAc1dHex1; 503.181: YY-Hex4HexNAc4dHex1; 706.193: YY-Hex5HexNAc5Me2N1NeuAc1dHex1; 753.206: YY-Hex6HexNAc5Me2N1NeuAc1; 915.171: YY-Hex3HexNAc4dHex2; 1647.338: YY-Hex7HexNAc6dHex1; 1809.421: YY-Hex5HexNAc4dHex2; 1996.359: YY-Hex5HexNAc5dHex2; 2158.646: YY-Hex5HexNAc5dHex2; 2174.483: YY-Hex6HexNAc5Me2N1NeuAc1dHex1; 2320.546: Hex7H…	core-fucose			x	x	x
3045.11	H6N5Am3F1	Hex6HexNAc5NeuAc(α2,3)3dHex1	102					x
3073.14	H6N5Am2D1F1	Hex6HexNAc5NeuAc(α2,3)2NeuAc(α2,6)1dHex1	103					x
3101.17	H6N5Am1D2F1	Hex6HexNAc5NeuAc(α2,3)1NeuAc(α2,6)2dHex1	104					x
3120.13	H7N6Am2F1	Hex7HexNAc6NeuAc(α2,3)2dHex1	105					x
3124.14	H7N6F5	Hex7HexNAc6dHex5	106
3148.16	H7N6Am1D1F1	Hex7HexNAc6NeuAc(α2,3)1NeuAc(α2,6)1dHex1	107	341.131: Me2N1NeuAc1-B; 388.066: Hex1HexNAc1-B; 550.087: Y-Hex2HexNAc1-B; 706.179: Hex1HexNAc1Me2N1NeuAc1-B; 915.198: Y-Hex3HexNAc2-B; 1043.329: Y-Hex2HexNAc2N1NeuAc1-B; 1647.39: YY-Hex4HexNAc4dHex1; 1775.656: YY-Hex3HexNAc4N1NeuAc1dHex1; 1809.46: YY-Hex5HexNAc4dHex1; 1965.664: Y-Hex4HexNAc4Me2N1NeuAc1dHex1; 2012.638: YY-Hex5HexNAc5dHex1; 2099.571: YY-Hex5HexNAc4N1NeuAc1dHex1; 2127.533: YY-Hex5He…	Core-fucose			x
3150.16	H7N6D1F3	Hex7HexNAc6NeuAc(α2,6)1dHex3	108						x	x

## Sheet: S2_Curated-data
Curated data of the direct N-glycan with the different region of interest. Single letter is the full tissue (from A to P); SI, Stroma interface; CI, Cancer interface; L, lymphocyte; SD, stroma distant; Cs, cancer stroma; C, cancer; pC, precursor Cancer; Cm, mucinous cancer; N, adjacent normal epithelium area.
	H5N2	H3N3F1	H4N3	H6N2	H4N3F1	H5N3	H3N4F1	H4N4	H3N5	H7N2	H4N3F2	H5N3F1	H4N3D1	H6N3	H4N4F1	H5N4	H3N5F1	H4N5	H4N3Am1F1	H8N2	H4N3D1F1	H5N3D1	H4N4F2	H5N4F1	H4N4D1	H6N4	H4N5F1	H5N5	H9N2	H6N3Am1	H4N4Am1F1	H4N4F3	H5N4Am1	H5N4F2	H4N4D1F1	H5N4D1	H4N5F2	H5N5F1	H4N5D1	H6N5	H10N2	H5N6	H4N4Am1F2	H5N4Am1F1	H6N4Am1	H5N4D1F1	H5N5Am1F1	H4N5F3	H5N5F2
ID_Region	1257.42	1282.45	1298.45	1419.48	1444.51	1460.5	1485.53	1501.53	1542.56	1581.53	1590.57	1606.56	1616.59	1622.55	1647.59	1663.58	1688.61	1704.61	1734.62	1743.58	1762.65	1778.64	1793.64	1809.64	1819.67	1825.63	1850.67	1866.66	1905.63	1912.67	1937.7	1939.7	1953.69	1955.7	1965.73	1981.72	1996.72	2012.72	2022.75	2028.71	2067.69	2069.74	2083.76	2099.75	2115.75	2127.78	2302.83	2142.78	2158.78
A	1.711	0.657	0.226	2.75	0.325	0.194	3.569	0.518	0.367	1.616	0.192	0.121	0.363	0.216	2.241	1.365	1.11	0.399	0.5	1.991	1.429	0.291	0.259	4.57	0.388	0.228	1.367	0.238	1.799	0.196	0.404	0.323	1.104	0.528	0.63	4.211	0.333	1.219	0.31	0.249	0.381	0.183	0.292	5.949	0.343	4.097	3.026	0.389	0.46
A_C	3.233	1.118	0.284	5.827	0.672	0.179	2.038	0.418	0.282	3.924	0.176	0.248	0.625	0.256	1.293	1.551	0.825	0.282	1.044	4.98	3.988	0.439	0.287	3.81	0.392	0.228	0.799	0.14	3.752	0.114	0.435	0.465	0.944	0.585	0.914	2.183	0.405	0.603	0.192	0.207	0.346	0.18	0.176	4.594	0.271	3.001	1.543	0.404	0.361
A_CI	2.628	1.003	0.307	4.573	0.726	0.146	2.05	0.462	0.214	2.979	0.176	0.201	0.664	0.227	1.462	1.418	0.629	0.212	0.972	3.571	4.116	0.429	0.251	4.504	0.402	0.218	0.698	0.155	3.318	0.068	0.392	0.372	0.851	0.56	1.071	2.715	0.305	0.54	0.242	0.26	0.381	0.169	0.158	4.62	0.275	4.141	1.719	0.427	0.359
A_L	1.186	0.359	0.135	1.592	0.226	0.196	3.885	0.714	0.278	1.039	0.13	0.1	0.184	0.254	1.862	1.884	1.028	0.449	0.648	1.354	0.59	0.297	0.154	5.079	0.254	0.516	1.137	0.222	1.296	0.094	0.294	0.261	1.103	0.561	0.417	3.205	0.417	0.914	0.243	0.222	0.271	0.141	0.132	7.319	0.694	4.542	2.983	0.524	0.379
A_SD	2.212	0.642	0.328	2.264	0.399	0.209	4.56	0.794	0.399	1.282	0.111	0.113	0.145	0.27	3.311	2.767	1.075	0.388	0.414	1.624	0.271	0.152	0.202	9.131	0.324	0.44	1.049	0.144	1.608	0.211	0.538	0.307	1.548	0.676	0.365	2.411	0.23	0.736	0.164	0.131	0.282	0.167	0.173	10.526	0.276	5.343	1.906	0.373	0.315
A_SI	1.736	0.608	0.217	2.985	0.437	0.149	2.397	0.439	0.241	1.907	0.106	0.117	0.388	0.188	1.663	1.738	0.616	0.218	0.638	2.337	1.872	0.285	0.188	6.989	0.305	0.36	0.697	0.133	2.155	0.1	0.36	0.311	1.116	0.544	0.592	2.968	0.266	0.499	0.225	0.239	0.294	0.144	0.171	8.12	0.347	5.098	2.328	0.402	0.36
B	2.101	0.605	0.25	1.807	0.393	0.281	3.465	0.502	0.813	1.128	0.214	0.189	0.208	0.361	2.439	1.488	2.05	0.655	0.457	1.293	0.325	0.129	0.348	7.301	0.229	0.297	2.863	0.442	1.592	0.308	0.438	0.238	1.439	0.641	0.394	2.19	0.305	3.104	0.299	0.254	0.273	0.144	0.238	9.088	0.382	4.34	2.632	0.36	0.356
B_C	2.176	0.361	0.213	1.81	0.458	0.202	1.708	0.356	0.455	1.456	0.401	0.149	0.204	0.237	1.605	1.12	1.101	0.346	0.397	1.859	0.463	0.118	0.456	6.497	0.184	0.364	1.613	0.224	1.728	0.151	0.437	0.266	1.276	0.699	0.367	1.75	0.551	1.469	0.188	0.211	0.233	0.136	0.199	8.993	0.464	4.43	2.074	0.415	0.482
B_L	1.1	0.318	0.206	1.066	0.27	0.146	1.836	0.536	0.319	0.72	0.124	0.139	0.135	0.278	1.984	2.12	1.278	0.323	0.584	0.903	0.271	0.195	0.417	4.77	0.233	0.396	1.298	0.193	0.883	0.222	0.583	0.339	1.382	0.643	0.423	2.524	0.697	1.05	0.173	0.19	0.302	0.197	0.338	7.921	0.593	4.028	2.723	0.526	0.475
B_SD	1.937	0.302	0.238	1.493	0.379	0.221	2	0.345	0.443	1.118	0.173	0.098	0.219	0.278	1.768	1.302	1.124	0.297	0.358	1.062	0.379	0.145	0.302	9.128	0.151	0.434	1.492	0.187	0.882	0.186	0.452	0.242	1.482	0.604	0.387	2.213	0.316	1.271	0.22	0.207	0.251	0.161	0.242	13.518	0.521	6.369	1.892	0.356	0.24
B_SI	1.788	0.272	0.22	1.436	0.391	0.211	1.647	0.35	0.395	1.179	0.214	0.119	0.231	0.303	1.554	1.261	0.917	0.267	0.367	1.149	0.452	0.14	0.315	7.957	0.158	0.462	1.319	0.177	0.876	0.147	0.422	0.23	1.416	0.605	0.382	2.068	0.378	1.116	0.198	0.215	0.238	0.167	0.223	12.342	0.64	6.064	1.971	0.452	0.291
D	1.93	0.649	0.242	2.134	0.4	0.15	2.397	0.642	0.492	1.284	0.254	0.271	0.188	0.193	2.554	1.599	1.835	0.345	0.409	1.704	0.398	0.261	0.589	5.469	0.33	0.366	1.785	0.184	1.6	0.224	0.677	0.46	1.385	0.854	0.522	2.53	1.026	1.208	0.286	0.225	0.301	0.152	0.435	6.528	0.338	3.873	2.747	0.751	0.645
D_C	1.747	0.566	0.248	1.779	0.372	0.161	2.226	0.699	0.305	1.198	0.222	0.214	0.207	0.19	2.324	1.545	1.195	0.356	0.384	1.384	0.468	0.269	0.53	6.13	0.301	0.512	1.677	0.273	1.035	0.222	0.553	0.405	1.276	0.799	0.519	2.773	1.003	1.252	0.245	0.264	0.183	0.129	0.377	5.491	0.388	4.09	2.842	0.68	0.649
D_CI	1.319	0.476	0.287	1.047	0.344	0.118	1.578	0.571	0.276	0.676	0.224	0.165	0.162	0.216	2.115	1.916	1.266	0.194	0.512	0.841	0.355	0.297	0.729	5.412	0.187	0.444	1.716	0.256	0.654	0.135	0.517	0.507	1.339	0.918	0.56	2.417	1.326	1.258	0.165	0.217	0.147	0.106	0.582	4.804	0.307	3.941	2.863	0.886	1.06
D_Cs	1.316	0.437	0.166	0.93	0.297	0.169	1.586	0.405	0.159	0.67	0.095	0.152	0.164	0.267	1.654	1.594	1.319	0.263	0.322	0.745	0.249	0.171	0.602	5.988	0.19	0.279	1.478	0.223	0.545	0.171	0.573	0.398	1.223	0.653	0.558	2.285	0.946	1.134	0.22	0.254	0.239	0.127	0.462	6.81	0.365	8.252	2.547	0.688	0.575
D_N	2.161	0.491	0.292	2.366	0.444	0.227	2.532	0.64	1.253	1.326	0.379	0.443	0.139	0.248	2.338	1.478	3.557	0.56	0.626	1.915	0.303	0.17	0.581	5.04	0.435	0.38	2.239	0.204	1.995	0.209	0.738	0.431	1.889	1.438	0.486	1.983	1.638	1.055	0.47	0.18	0.341	0.119	0.295	6.128	0.553	2.114	2.516	1.788	0.812
D_pC	2.336	0.593	0.155	4.178	0.356	0.184	1.659	0.473	0.415	2.631	0.429	0.343	0.129	0.213	1.619	1.356	1.289	0.205	0.502	3.922	0.247	0.175	0.799	2.376	0.318	0.376	1.351	0.132	3.783	0.147	0.599	0.598	1.24	1.097	0.367	2.235	1.276	1.119	0.255	0.173	0.451	0.156	0.526	3.26	0.316	1.744	3.185	1.076	0.891
D_SI	1.417	0.371	0.189	1.066	0.363	0.172	1.661	0.471	0.259	0.722	0.237	0.186	0.156	0.21	2.062	1.678	1.529	0.355	0.417	0.857	0.298	0.254	0.787	5.18	0.251	0.272	1.954	0.243	0.562	0.231	0.64	0.522	1.294	0.859	0.479	2.41	1.412	1.214	0.348	0.189	0.154	0.118	0.526	4.901	0.248	3.925	3.054	0.81	0.885
E	2.281	0.89	0.326	3.045	0.339	0.284	6.318	0.822	1.402	2.044	0.311	0.204	0.297	0.233	2.772	0.963	3.183	0.6	0.305	3.304	0.688	0.233	0.57	3.112	1.644	0.18	1.431	0.327	2.778	0.205	1.277	0.524	1.06	0.545	0.954	2.956	0.67	0.855	0.503	0.245	0.444	0.309	0.265	4.654	0.219	2.264	2.697	0.586	0.41
E_C	4.474	1.754	0.503	8.449	0.604	0.295	8.516	0.989	1.259	5.483	0.505	0.269	0.27	0.249	2.237	1.005	4.136	0.616	0.473	8.146	0.778	0.138	0.827	1.521	1.18	0.133	1.16	0.317	7.694	0.196	0.954	0.457	0.769	0.457	1.071	1.217	0.832	0.568	0.37	0.216	0.588	0.387	0.17	1.596	0.113	1.01	1.385	0.534	0.36
E_CI	4.111	1.635	0.369	6.596	0.638	0.247	8.557	0.792	0.595	4.504	0.44	0.226	0.39	0.275	3.161	0.986	3.576	0.388	0.601	4.755	1.909	0.214	0.764	1.875	1.417	0.124	1.49	0.201	4.58	0.16	2.098	0.841	0.727	0.421	1.584	1.584	0.6	0.718	0.406	0.167	0.42	0.194	0.198	2.562	0.084	1.679	1.694	0.548	0.318
E_L	1.611	0.363	0.199	1.925	0.22	0.188	3.087	0.504	0.389	1.548	0.057	0.132	0.298	0.271	2.026	1.252	1.164	0.401	0.334	1.656	0.545	0.251	0.205	2.835	0.735	0.266	1.459	0.296	1.593	0.123	0.992	0.493	1.005	0.517	0.729	3.289	0.412	1.389	0.351	0.259	0.305	0.208	0.217	5.277	0.382	3.543	3.03	0.439	0.435
E_N	2.814	0.765	0.258	2.818	0.414	0.23	5.02	0.509	1.001	1.795	0.671	0.426	0.16	0.189	2.319	0.559	5.84	0.465	0.404	2.979	0.425	0.139	1.898	1.991	0.989	0.15	2.315	0.166	2.391	0.173	2.821	1.155	1.385	1.331	0.981	1.215	2.499	0.899	0.662	0.105	0.287	0.135	0.588	4.465	0.189	1.31	2.304	2.408	0.924
E_SI	3.1	1.286	0.292	4.492	0.522	0.219	7.494	0.798	0.52	3.272	0.32	0.175	0.44	0.302	3.332	1.075	3.093	0.42	0.597	3.307	2.11	0.252	0.549	2.268	1.448	0.134	1.632	0.247	3.175	0.167	2.63	0.991	0.792	0.389	1.821	1.889	0.439	0.862	0.429	0.221	0.41	0.223	0.205	3.355	0.165	2.207	1.957	0.455	0.253
F	1.004	0.304	0.165	1.38	0.22	0.107	3.683	0.368	0.277	0.955	0.237	0.09	0.291	0.124	2.292	0.817	0.727	0.196	0.2	1.069	0.329	0.162	0.225	2.783	0.442	0.125	0.809	0.113	1.048	0.116	0.427	0.252	0.731	0.318	0.666	3.921	0.364	0.603	0.294	0.152	0.436	0.259	0.236	3.636	0.14	4.131	4.417	0.237	0.272
F_C	2.188	0.533	0.306	4.118	0.411	0.185	2.585	0.44	0.515	3.437	0.524	0.188	0.258	0.232	1.762	1.458	1.575	0.267	0.372	3.41	0.466	0.183	0.547	3.994	0.306	0.265	1.093	0.153	2.94	0.1	0.559	0.348	0.968	0.494	0.533	2.259	1.644	0.724	0.297	0.203	0.693	0.292	0.268	4.825	0.289	4.236	2.521	0.88	0.513
F_CI	1.482	0.467	0.338	2.449	0.327	0.192	2.928	0.421	0.3	1.862	0.18	0.134	0.227	0.266	1.998	1.711	0.597	0.213	0.393	2.068	0.37	0.161	0.3	5.819	0.229	0.286	0.906	0.136	1.906	0.145	0.567	0.299	1.277	0.503	0.636	2.663	0.609	0.681	0.191	0.17	0.532	0.272	0.222	7.141	0.268	6.167	2.658	0.393	0.379
F_SD	0.395	0.18	0.124	0.609	0.126	0.074	4.416	0.291	0.254	0.346	0.151	0.051	0.268	0.054	2.161	0.484	0.687	0.147	0.135	0.388	0.208	0.13	0.107	2.054	0.412	0.082	0.561	0.067	0.51	0.075	0.298	0.179	0.524	0.208	0.619	3.688	0.18	0.256	0.285	0.097	0.386	0.234	0.189	3.304	0.098	3.639	5.124	0.144	0.198
F_SI	1.835	0.514	0.276	2.933	0.444	0.216	2.862	0.425	0.418	2.351	0.247	0.181	0.226	0.374	2.115	2.283	0.779	0.313	0.535	2.54	0.607	0.251	0.343	5.5	0.314	0.344	0.984	0.166	2.327	0.154	0.65	0.374	1.083	0.477	0.594	2.475	0.701	0.738	0.208	0.161	0.653	0.303	0.262	6.173	0.275	5.949	2.231	0.517	0.326
G	2.36	0.547	0.214	1.919	0.299	0.212	4.176	0.519	0.577	1.175	0.168	0.22	0.178	0.348	1.953	1.932	1.796	0.6	0.35	1.354	0.42	0.176	0.383	5.605	0.345	0.32	2.872	0.363	1.621	0.346	0.477	0.289	1.348	0.554	0.476	3.223	0.44	3.234	0.275	0.218	0.439	0.28	0.295	7.312	0.343	4.849	2.451	0.314	0.441
G_C	2.469	0.349	0.18	2.17	0.32	0.156	1.574	0.395	0.357	1.643	0.11	0.219	0.237	0.267	1.023	3.302	1.261	0.263	0.375	1.94	1.062	0.236	0.253	5.375	0.392	0.419	1.281	0.198	1.534	0.199	0.372	0.278	1.291	0.603	0.478	7.461	0.574	1.375	0.206	0.22	0.291	0.156	0.275	6.79	0.428	3.598	2.485	0.305	0.564
G_CI	1.705	0.331	0.144	1.91	0.266	0.111	1.221	0.325	0.217	1.331	0.138	0.155	0.311	0.252	0.756	3.15	0.429	0.174	0.37	1.348	1.542	0.313	0.167	3.643	0.491	0.3	0.789	0.17	1.109	0.166	0.344	0.267	1.093	0.53	0.526	13.025	0.536	1.196	0.144	0.216	0.276	0.143	0.3	4.747	0.32	2.936	3.265	0.313	0.469
G_SI	1.725	0.362	0.159	1.933	0.295	0.126	1.446	0.313	0.199	1.349	0.087	0.175	0.309	0.22	0.853	2.943	0.471	0.185	0.365	1.449	1.501	0.275	0.199	4.567	0.481	0.28	0.891	0.179	1.106	0.173	0.319	0.232	1.226	0.551	0.526	12.076	0.449	1.31	0.164	0.233	0.233	0.129	0.309	6.082	0.302	3.317	2.958	0.234	0.435
H	1.954	1.166	0.272	2.072	0.355	0.229	4.509	0.801	0.777	1.168	0.221	0.162	0.176	0.23	3.175	1.927	1.852	0.759	0.669	1.353	0.332	0.21	0.231	4.038	0.614	0.255	2.26	0.467	1.573	0.351	0.723	0.343	1.217	0.491	0.598	3.584	0.295	1.917	0.239	0.228	0.361	0.237	0.33	6.052	0.337	3.093	3.16	0.319	0.494
H_C	2.801	0.63	0.354	4.182	0.413	0.349	2.885	0.617	0.882	2.587	0.235	0.247	0.166	0.504	1.844	3.391	1.205	1.064	1.026	3.663	0.385	0.062	0.202	6.138	0.33	0.42	1.158	1.293	3.546	0.364	0.491	0.188	1.356	0.508	0.357	2.346	0.259	0.605	0.157	0.245	0.236	0.178	0.133	8.402	0.325	2.545	1.708	0.32	0.441
H_L	0.96	0.409	0.222	0.82	0.328	0.241	2.028	0.913	0.462	0.723	0.181	0.107	0.147	0.584	2.378	4.815	1.02	0.86	2.487	0.581	0.189	0.253	0.182	3.735	0.209	0.551	1.649	0.612	0.806	0.279	0.536	0.35	1.509	0.699	0.441	2.065	0.427	1.479	0.08	0.296	0.36	0.272	0.299	6.531	1.119	3.222	2.678	0.588	0.258
H_N	2.553	0.669	0.243	3.837	0.462	0.259	1.982	0.494	1.283	1.953	0.288	0.34	0.186	0.469	1.74	2.359	5.079	1	1.732	3.385	0.499	0.102	0.883	3.148	0.326	0.36	3.91	0.517	2.855	0.105	0.285	0.229	1.693	1.352	0.309	0.823	3.26	3.064	0.174	0.109	0.252	0.267	0.438	3.381	0.174	1.186	2.268	1.955	2.657
H_SI	2.863	0.516	0.338	2.009	0.412	0.309	2.612	0.861	1.378	1.171	0.176	0.17	0.208	0.547	3.109	3.385	0.837	1.391	0.686	1.885	0.316	0.152	0.16	6.964	0.264	0.416	1.001	1.204	1.513	0.605	0.575	0.212	1.409	0.587	0.235	2.07	0.6	0.694	0.188	0.26	0.439	0.383	0.174	7.758	0.345	2.631	2.24	0.3	0.568
I	2.283	0.918	0.272	3.217	0.577	0.215	2.19	0.559	0.275	2.213	0.431	0.185	0.27	0.225	2.492	1.235	1.012	0.222	0.52	2.268	0.637	0.215	0.56	5.342	0.314	0.227	1.016	0.187	1.854	0.385	0.689	0.435	1.268	0.73	0.589	2.833	0.681	0.786	0.273	0.226	0.31	0.171	0.499	6.657	0.285	3.36	2.564	0.702	0.534
I_C	2.319	1.992	0.428	5.565	0.808	0.257	2.664	0.46	0.595	3.627	0.661	0.231	0.334	0.153	1.819	0.762	2.28	0.357	0.841	4.199	1.015	0.224	1.128	2.656	0.378	0.137	1.229	0.198	3.181	0.232	0.908	0.593	0.827	0.532	1.057	2.1	1.342	0.658	0.403	0.155	0.372	0.229	0.719	2.783	0.194	1.878	2.356	1.165	0.665
I_CI	2.404	1.472	0.421	5.913	0.752	0.308	1.719	0.356	0.587	3.764	0.554	0.215	0.344	0.236	1.346	1.102	1.399	0.243	0.832	4.229	1.058	0.204	0.66	5.058	0.303	0.258	0.964	0.156	3.248	0.335	0.752	0.477	1.159	0.542	0.768	2.035	0.685	0.443	0.275	0.165	0.359	0.193	0.601	7.396	0.348	2.951	1.708	0.623	0.384
I_Cm	2.642	0.793	0.285	4.44	0.634	0.241	1.603	0.37	0.193	3.096	0.577	0.223	0.324	0.201	1.671	0.821	0.922	0.202	0.62	2.992	0.816	0.217	0.659	3.541	0.285	0.155	0.913	0.153	2.368	0.259	0.691	0.528	0.979	0.747	0.555	2.318	0.868	0.665	0.307	0.206	0.302	0.182	0.616	3.751	0.23	2.891	2.607	0.912	0.595
I_L	1.693	0.344	0.228	1.586	0.301	0.239	1.672	0.834	0.19	1.144	0.182	0.1	0.151	0.225	2.654	1.942	0.624	0.222	0.418	1.357	0.284	0.169	0.28	7.188	0.123	0.61	1.083	0.255	1.379	0.451	0.589	0.309	1.482	0.71	0.34	2.32	0.414	1.117	0.166	0.393	0.343	0.21	0.301	9.316	0.831	4.572	2.16	0.643	0.343
I_N	2.072	0.466	0.324	2.45	0.554	0.276	1.794	0.442	0.831	1.346	0.401	0.422	0.144	0.238	2.232	1.101	3.362	0.637	0.563	2.216	0.374	0.127	0.888	6.189	0.24	0.497	3.384	0.472	2.117	0.351	0.759	0.428	1.666	1.394	0.474	1.862	3.096	1.663	0.586	0.249	0.367	0.154	0.668	5.632	0.538	1.658	2.205	2.263	1.038
I_SI	1.912	0.561	0.227	2.553	0.464	0.209	1.501	0.351	0.218	1.754	0.284	0.159	0.253	0.266	1.764	1.21	0.679	0.162	0.438	1.741	0.51	0.167	0.376	6.646	0.274	0.168	0.788	0.137	1.35	0.511	0.549	0.336	1.35	0.638	0.455	2.643	0.38	0.52	0.231	0.178	0.35	0.201	0.42	9.819	0.262	5.168	2.303	0.46	0.391
J	2.277	1.479	0.379	1.966	0.392	0.348	3.646	0.965	1.064	1.062	0.274	0.266	0.177	0.388	2.433	1.346	2.359	0.872	0.459	1.143	0.196	0.223	0.339	5.739	0.305	0.286	3.183	0.501	1.787	0.599	0.456	0.299	1.246	0.556	0.449	2.257	0.243	3.639	0.307	0.239	0.318	0.165	0.177	6.564	0.317	3.849	3.087	0.366	0.525
J_C	3.793	1.046	0.306	2.789	0.656	0.265	1.63	0.568	0.521	2.48	1.015	0.325	0.269	0.205	1.451	0.869	1.377	0.316	0.387	3.191	0.817	0.205	1.11	3.267	0.213	0.307	1.487	0.273	2.71	0.181	0.426	0.292	1.155	1.005	0.345	1.108	1.468	0.932	0.166	0.193	0.362	0.245	0.265	3.865	0.384	2.346	1.97	0.663	1.001
J_CI	2.745	0.581	0.275	2.479	0.515	0.195	1.848	0.509	0.486	1.994	0.735	0.253	0.442	0.227	1.541	0.936	1.177	0.387	0.424	2.131	1.076	0.313	0.542	4.001	0.277	0.422	1.284	0.274	1.769	0.286	0.458	0.323	1.087	0.756	0.404	1.799	0.734	0.794	0.12	0.265	0.35	0.226	0.217	5.788	0.467	4.147	2.399	0.567	0.735
J_Cs	2.161	0.39	0.236	1.661	0.404	0.221	1.417	0.419	0.281	1.35	0.315	0.171	0.222	0.306	1.579	1.374	0.725	0.231	0.432	1.234	0.464	0.19	0.305	6.556	0.163	0.537	0.989	0.148	0.914	0.451	0.497	0.281	1.423	0.637	0.425	1.745	0.515	0.571	0.18	0.21	0.403	0.253	0.23	10.823	0.798	6.955	1.825	0.791	0.457
J_SI	2.094	0.553	0.237	2.076	0.519	0.142	1.747	0.406	0.374	1.733	0.449	0.18	0.3	0.302	1.351	1.057	1.082	0.315	0.455	1.752	0.91	0.194	0.405	4.713	0.261	0.43	1.144	0.222	1.439	0.346	0.5	0.381	1.242	0.713	0.469	1.931	0.591	0.741	0.194	0.251	0.347	0.202	0.294	6.981	0.632	4.814	2.281	0.644	0.545
K	1.345	0.586	0.281	1.419	0.284	0.216	8.584	1.218	0.539	0.91	0.217	0.157	0.261	0.242	2.937	1.312	2.049	0.688	0.269	1.125	0.387	0.198	0.234	3.97	0.281	0.519	2.145	0.575	1.427	0.391	0.37	0.248	1.049	0.407	0.703	3.136	0.484	2.449	0.231	0.375	0.391	0.234	0.299	5.153	0.716	3.946	2.768	0.635	0.336
K_C	1.828	0.468	0.28	2.306	0.372	0.234	5.66	1.44	0.458	1.869	0.147	0.233	0.272	0.265	2.038	1.824	2.45	0.648	0.277	2.197	0.73	0.275	0.315	4.056	0.264	0.838	1.678	0.469	1.99	0.281	0.506	0.37	0.935	0.413	0.89	2.488	0.671	1.229	0.192	0.385	0.522	0.362	0.278	4.494	0.829	4.145	1.8	0.809	0.238
K_CI	1.562	0.413	0.223	2.071	0.304	0.214	6.358	1.258	0.392	1.602	0.171	0.212	0.3	0.256	2.166	1.842	2.064	0.55	0.264	1.819	0.606	0.212	0.29	4.52	0.213	0.686	1.742	0.47	1.696	0.322	0.455	0.328	0.945	0.402	0.793	2.571	0.522	1.337	0.179	0.337	0.46	0.294	0.256	5.045	0.744	4.219	2.119	0.678	0.279
K_Cs	1.694	0.47	0.268	1.923	0.387	0.219	5.83	1.377	0.502	1.514	0.178	0.213	0.304	0.225	2.481	1.691	2.495	0.565	0.239	1.7	0.619	0.248	0.275	4.328	0.34	0.73	1.389	0.37	1.432	0.292	0.482	0.329	0.877	0.374	0.967	3.259	0.607	0.922	0.204	0.35	0.479	0.324	0.277	4.309	0.659	4.174	2.231	0.656	0.242
K_SD	0.532	0.276	0.134	0.753	0.152	0.141	13.485	1.464	0.645	0.332	0.429	0.147	0.33	0.085	4.34	0.882	2.862	0.556	0.157	0.431	0.281	0.195	0.193	2.103	0.408	0.179	1.5	0.284	0.457	0.218	0.194	0.166	0.641	0.218	1.003	4.04	0.391	0.443	0.45	0.129	0.441	0.279	0.382	2.348	0.294	3.166	3.628	0.39	0.443
K_SI	1.248	0.356	0.218	1.539	0.26	0.199	6.377	1.133	0.356	1.187	0.203	0.171	0.261	0.224	2.261	1.667	1.773	0.478	0.263	1.316	0.488	0.223	0.277	4.637	0.217	0.603	1.527	0.423	1.191	0.354	0.394	0.28	0.981	0.384	0.691	2.696	0.495	1.291	0.189	0.299	0.437	0.296	0.278	5.853	0.814	4.596	2.428	0.674	0.269
L	2.511	0.478	0.226	1.826	0.437	0.191	2.967	0.459	0.29	1.245	0.279	0.132	0.42	0.236	2.204	0.938	1.206	0.457	0.314	1.535	1.012	0.27	0.293	3.78	0.375	0.259	1.866	0.334	1.803	0.267	0.487	0.341	1.168	0.533	0.575	4.053	0.407	2.055	0.223	0.232	0.318	0.161	0.273	6.136	0.36	3.58	2.852	0.349	0.357
L_C	5.407	0.558	0.328	1.789	1.118	0.203	0.97	0.277	0.122	1.668	0.815	0.241	0.915	0.151	1.003	0.686	0.491	0.244	0.314	1.86	2.829	0.532	0.566	2.398	0.331	0.259	0.701	0.25	1.341	0.117	0.499	0.498	1.024	0.883	0.651	1.605	0.423	0.748	0.179	0.205	0.287	0.164	0.253	3.209	0.375	3.302	1.544	0.515	0.373
L_CI	4.619	0.474	0.299	1.99	0.917	0.216	1.155	0.334	0.146	1.764	0.623	0.228	0.806	0.204	1.101	0.867	0.557	0.291	0.322	1.953	2.365	0.508	0.474	2.888	0.317	0.348	0.886	0.316	1.493	0.171	0.499	0.472	1.066	0.778	0.593	1.982	0.428	1.007	0.159	0.286	0.323	0.182	0.265	4.126	0.522	3.713	1.797	0.563	0.306
L_Cs	3.012	0.414	0.213	1.316	0.655	0.152	1.094	0.313	0.109	1.14	0.471	0.165	0.498	0.13	1.271	0.778	0.506	0.17	0.326	1.363	1.42	0.297	0.383	3.573	0.255	0.291	0.708	0.177	1.034	0.152	0.48	0.355	1.019	0.615	0.578	2.823	0.467	0.627	0.167	0.179	0.315	0.183	0.283	6.186	0.49	4.463	2.54	0.482	0.271
L_SD	1.398	0.209	0.157	1.119	0.294	0.152	1.435	0.375	0.117	0.821	0.181	0.109	0.325	0.176	1.427	0.838	0.612	0.258	0.253	0.95	0.772	0.261	0.259	3.628	0.203	0.457	0.823	0.252	0.885	0.226	0.383	0.292	1.107	0.479	0.488	3.472	0.586	0.813	0.16	0.246	0.395	0.24	0.304	6.903	0.853	4.711	2.955	0.678	0.229
L_SI	4.083	0.409	0.261	1.75	0.771	0.2	1.2	0.336	0.129	1.542	0.537	0.206	0.687	0.207	1.134	0.827	0.554	0.272	0.32	1.693	2.014	0.46	0.411	3.081	0.28	0.374	0.854	0.271	1.311	0.172	0.489	0.451	1.072	0.712	0.584	2.226	0.451	0.93	0.166	0.264	0.347	0.207	0.261	4.833	0.596	4.143	1.958	0.606	0.284
M	1.74	0.549	0.22	1.638	0.408	0.17	1.852	0.656	0.28	1.204	0.181	0.136	0.255	0.221	2.83	1.434	0.69	0.303	0.359	1.518	0.596	0.283	0.372	5.598	0.415	0.52	1.037	0.253	1.516	0.266	0.973	0.512	1.461	0.762	0.52	3.872	0.696	1.006	0.257	0.262	0.263	0.147	0.325	8.581	0.786	3.444	2.692	0.606	0.48
M_C	2.583	0.372	0.202	2.942	0.383	0.193	1.36	0.526	0.324	2.587	0.117	0.166	0.31	0.277	1.975	1.498	0.674	0.257	0.349	3.473	0.843	0.334	0.383	7.108	0.271	0.754	1.113	0.242	2.984	0.221	0.764	0.648	1.326	0.747	0.435	1.946	0.734	0.989	0.313	0.275	0.212	0.113	0.257	9.091	0.922	3.925	1.587	0.734	0.478
M_CI	2	0.371	0.2	2.989	0.344	0.179	1.41	0.566	0.304	2.557	0.114	0.148	0.296	0.261	2.228	1.645	0.786	0.274	0.387	3.429	0.789	0.274	0.427	6.164	0.208	0.654	0.912	0.195	3.143	0.196	0.839	0.549	1.557	0.792	0.416	1.667	0.978	0.819	0.271	0.281	0.22	0.118	0.244	9.41	0.969	3.542	1.591	0.697	0.531
M_SI	1.537	0.345	0.176	1.476	0.32	0.146	1.506	0.492	0.216	1.106	0.201	0.093	0.244	0.193	2.19	1.271	0.534	0.234	0.334	1.347	0.6	0.259	0.367	5.615	0.266	0.492	0.751	0.17	1.443	0.231	0.811	0.453	1.427	0.712	0.426	3.187	0.612	0.665	0.221	0.227	0.274	0.155	0.332	10.032	0.863	3.507	2.367	0.557	0.429
N	1.907	0.81	0.244	1.892	0.363	0.217	2.431	0.74	0.425	1.063	0.258	0.195	0.154	0.22	3.062	1.179	1.476	0.465	0.346	1.326	0.222	0.173	0.533	5.241	0.507	0.365	2.389	0.384	1.575	0.326	1.217	0.577	1.499	0.872	0.619	2.612	1.093	2.233	0.294	0.273	0.308	0.185	0.326	8.592	0.555	3.012	2.86	1.325	1.106
N_C	3	0.662	0.298	3.774	0.465	0.26	2.127	0.728	0.221	2.39	0.153	0.212	0.238	0.3	2.473	1.747	0.572	0.263	0.584	2.762	0.98	0.286	0.313	7.945	0.186	0.749	0.95	0.228	2.289	0.397	0.64	0.368	1.447	0.709	0.568	1.617	0.441	0.773	0.186	0.237	0.32	0.189	0.278	10.396	1.031	4.662	1.461	0.749	0.383
N_CI	5.191	0.801	0.313	4.428	0.844	0.187	1.729	0.397	0.197	2.972	0.765	0.326	0.537	0.2	1.425	1.187	0.526	0.19	0.695	3.495	1.536	0.354	0.563	4.807	0.222	0.504	0.681	0.153	3.078	0.249	0.398	0.322	1.239	0.856	0.568	1.662	0.537	0.504	0.179	0.15	0.237	0.141	0.22	7.226	0.737	3.459	1.695	0.603	0.503
N_L	1.501	0.311	0.156	1.636	0.322	0.179	1.632	0.452	0.319	0.982	0.279	0.221	0.21	0.24	1.777	1.299	1.257	0.448	0.603	1.208	0.434	0.246	0.438	4.054	0.171	0.454	1.513	0.323	1.31	0.194	0.517	0.393	1.336	0.965	0.447	2.433	1.341	1.446	0.224	0.255	0.189	0.12	0.223	8.037	1.082	3.098	3.236	1.712	0.956
N_N	2.069	0.347	0.168	2.068	0.364	0.167	1.519	0.363	0.54	1.183	0.425	0.375	0.114	0.172	1.781	0.745	2.379	0.442	0.385	1.784	0.219	0.11	0.928	4.168	0.267	0.361	2.589	0.423	1.882	0.217	0.911	0.74	1.705	1.694	0.358	1.541	3.192	2.959	0.355	0.371	0.256	0.152	0.308	5.41	0.508	1.36	3.569	3.761	3.214
N_SD	0.944	0.285	0.173	0.971	0.174	0.148	2.168	0.397	0.235	0.518	0.141	0.065	0.195	0.148	2.315	0.866	0.701	0.213	0.258	0.491	0.145	0.185	0.234	4.404	0.262	0.22	0.923	0.139	0.516	0.285	0.504	0.288	1.265	0.494	0.483	3.141	0.357	0.585	0.237	0.147	0.254	0.174	0.308	9.324	0.494	3.538	3.662	0.502	0.479
N_SI	3.963	0.671	0.32	3.583	0.614	0.256	2.025	0.673	0.199	2.297	0.435	0.224	0.409	0.246	2.586	1.687	0.514	0.254	0.636	2.463	1.242	0.335	0.404	7	0.226	0.591	0.857	0.219	2.091	0.338	0.622	0.37	1.442	0.815	0.582	1.678	0.457	0.747	0.161	0.248	0.257	0.154	0.27	9.271	0.825	3.951	1.676	0.626	0.376
O	2.098	0.663	0.352	3.02	0.483	0.247	1.239	0.659	0.567	2.114	0.414	0.323	0.486	0.26	1.643	1.429	1.071	0.519	0.694	2.526	1.542	0.287	0.951	5.057	0.443	0.569	1.037	0.328	2.459	0.347	0.671	0.405	1.808	1.284	0.549	2.82	1.14	0.751	0.322	0.328	0.411	0.256	0.386	7.871	0.946	2.528	1.985	1.504	0.754
O_C	2.274	0.554	0.433	4.255	0.459	0.235	1.01	0.621	0.719	3.466	0.156	0.178	0.639	0.268	1.378	1.548	0.552	0.535	0.664	4.034	1.516	0.322	0.28	5.917	0.49	0.482	0.693	0.367	3.694	0.381	0.642	0.411	1.369	0.625	0.589	2.401	0.463	0.443	0.372	0.385	0.606	0.405	0.324	8.049	0.615	3.111	1.556	0.499	0.235
O_CI	2.559	0.572	0.496	4.43	0.487	0.238	0.801	0.642	0.701	3.489	0.15	0.177	0.914	0.351	1.286	1.596	0.31	0.545	0.764	3.928	1.817	0.352	0.198	5.398	0.584	0.401	0.633	0.427	3.64	0.42	0.642	0.44	1.414	0.654	0.531	2.97	0.343	0.516	0.364	0.48	0.644	0.425	0.307	8.089	0.561	2.86	1.568	0.433	0.23
O_L	1.248	0.3	0.3	1.9	0.283	0.21	1.03	0.824	0.279	1.527	0.154	0.178	0.271	0.457	1.048	2.14	0.648	0.624	0.674	2.02	0.714	0.471	0.216	2.049	0.149	1.165	1.724	1.209	2.505	0.101	0.373	0.252	1.004	0.793	0.386	1.819	1.34	2.304	0.084	1.5	0.473	0.293	0.331	3.687	2.186	3.634	2.258	2.216	0.568
O_N	1.802	0.428	0.314	1.456	0.635	0.337	1.164	0.507	0.478	0.866	1.092	0.904	0.084	0.279	1.689	1.109	2.418	0.841	0.459	1.382	0.254	0.126	2.948	4.403	0.2	1.091	1.9	0.47	1.611	0.28	0.601	0.38	2.793	2.942	0.252	0.864	2.954	1.534	0.312	0.242	0.248	0.103	0.545	6.977	2.236	1.132	2.059	4.217	2.464
O_SI	2.333	0.666	0.395	3.644	0.483	0.238	0.853	0.55	0.34	2.49	0.23	0.145	0.977	0.395	1.365	1.461	0.33	0.356	0.957	2.389	2.762	0.506	0.238	4.681	0.578	0.346	0.589	0.33	2.278	0.562	0.715	0.484	1.384	0.637	0.75	3.883	0.406	0.493	0.268	0.389	0.466	0.267	0.356	7.757	0.554	2.569	2.092	0.399	0.25
P	2.337	0.78	0.223	2.067	0.391	0.209	1.885	0.491	0.28	1.411	0.188	0.158	0.267	0.297	1.807	1.341	0.969	0.594	0.288	1.455	0.491	0.225	0.315	4.674	0.293	0.282	2.155	0.481	1.938	0.419	0.39	0.289	1.267	0.557	0.49	4.002	0.519	3.485	0.217	0.327	0.4	0.231	0.288	5.294	0.365	4.525	3.612	0.484	0.607
P_C	5.339	1.088	0.384	3.844	1.072	0.254	2.076	0.478	0.306	3.561	0.568	0.263	0.411	0.238	1.817	1.352	2.182	0.392	0.335	3.119	1.143	0.277	0.74	3.907	0.308	0.329	1.706	0.297	2.186	0.236	0.444	0.382	1.05	0.682	0.834	2.057	1.526	1.285	0.279	0.287	0.353	0.199	0.23	3.88	0.345	3.868	2.078	0.84	0.737
P_CI	3.601	0.853	0.347	3.271	0.799	0.259	1.958	0.467	0.241	2.943	0.388	0.221	0.357	0.287	1.732	1.465	1.505	0.345	0.346	2.737	0.994	0.28	0.52	4.257	0.303	0.363	1.329	0.278	2.115	0.285	0.452	0.379	1.196	0.664	0.722	2.622	1.054	1.134	0.228	0.312	0.406	0.222	0.275	5.018	0.427	4.561	2.266	0.724	0.603
P_L	0.979	0.221	0.184	1.249	0.215	0.137	1.574	0.331	0.158	0.962	0.107	0.087	0.203	0.177	1.487	1.279	0.559	0.274	0.294	1.018	0.411	0.254	0.137	3.168	0.19	0.351	1.175	0.298	1.098	0.158	0.317	0.268	1.036	0.389	0.459	3.255	0.504	1.646	0.232	0.34	0.253	0.117	0.201	6.418	0.577	4.677	3.626	0.657	0.568
P_SI	2.227	0.532	0.263	2.299	0.481	0.219	1.721	0.417	0.165	1.926	0.18	0.164	0.324	0.297	1.588	1.569	0.832	0.272	0.347	1.755	0.649	0.255	0.299	5.044	0.263	0.406	1.021	0.232	1.45	0.344	0.434	0.338	1.414	0.606	0.572	3.153	0.611	1.03	0.197	0.328	0.42	0.238	0.289	7.162	0.521	5.779	2.475	0.636	0.4
[truncated: 59 more columns]

## Sheet: S3_Derived-traits-calculation
Derived trait calculation and explanation
Derived trait	Description	Calculation
T	Total of all glycans (TM+Thy+TC)	T = ( H5N2 + H3N3F1 + H4N3 + H6N2 + H4N3F1 + H5N3 + H3N4F1 + H4N4 + H3N5 + H7N2 + H4N3F2 + H5N3F1 + H4N3D1 + H6N3 + H4N4F1 + H5N4 + H3N5F1 + H4N5 + H4N3Am1F1 + H8N2 + H4N3D1F1 + H5N3D1 + H4N4F2 + H5N4F1 + H4N4D1 + H6N4 + H4N5F1 + H5N5 + H9N2 + H6N3Am1 + H4N4Am1F1 + H4N4F3 + H5N4Am1 + H5N4F2 + H4N4D1F1 + H5N4D1 + H4N5F2 + H5N5F1 + H4N5D1 + H6N5 + H10N2 + H5N6 + H4N4Am1F2 + H5N4Am1F1 + H6N4Am1 + H5…
TM	Total of high-mannose species	TM = ( H5N2 + H6N2 + H7N2 + H8N2 + H9N2 + H10N2 ) / ( H5N2 + H3N3F1 + H4N3 + H6N2 + H4N3F1 + H5N3 + H3N4F1 + H4N4 + H3N5 + H7N2 + H4N3F2 + H5N3F1 + H4N3D1 + H6N3 + H4N4F1 + H5N4 + H3N5F1 + H4N5 + H4N3Am1F1 + H8N2 + H4N3D1F1 + H5N3D1 + H4N4F2 + H5N4F1 + H4N4D1 + H6N4 + H4N5F1 + H5N5 + H9N2 + H6N3Am1 + H4N4Am1F1 + H4N4F3 + H5N4Am1 + H5N4F2 + H4N4D1F1 + H5N4D1 + H4N5F2 + H5N5F1 + H4N5D1 + H6N5 + H10…
THy	Total of hybride species	THy = ( H5N3 + H5N3F1 + H6N3 + H5N3D1 + H6N4 + H6N3Am1 + H6N4Am1 ) / ( H5N2 + H3N3F1 + H4N3 + H6N2 + H4N3F1 + H5N3 + H3N4F1 + H4N4 + H3N5 + H7N2 + H4N3F2 + H5N3F1 + H4N3D1 + H6N3 + H4N4F1 + H5N4 + H3N5F1 + H4N5 + H4N3Am1F1 + H8N2 + H4N3D1F1 + H5N3D1 + H4N4F2 + H5N4F1 + H4N4D1 + H6N4 + H4N5F1 + H5N5 + H9N2 + H6N3Am1 + H4N4Am1F1 + H4N4F3 + H5N4Am1 + H5N4F2 + H4N4D1F1 + H5N4D1 + H4N5F2 + H5N5F1 + H4…
TC	Total of complex-type species	TC = ( H3N4F1 + H4N4 + H3N5 + H4N3D1 + H4N4F1 + H5N4 + H3N5F1 + H4N5 + H4N3Am1F1 + H4N3D1F1 + H4N4F2 + H5N4F1 + H4N4D1 + H4N5F1 + H5N5 + H4N4Am1F1 + H4N4F3 + H5N4Am1 + H5N4F2 + H4N4D1F1 + H5N4D1 + H4N5F2 + H5N5F1 + H4N5D1 + H6N5 + H5N6 + H4N4Am1F2 + H5N4Am1F1 + H5N4D1F1 + H5N5Am1F1 + H4N5F3 + H5N5F2 + H4N5D1F1 + H6N5F1 + H5N5D1 + H4N6F2 + H4N4Am1F3 + H5N4F4 + H5N4Am1D1 + H5N4D2 + H5N5F3 + H6N5F2 …
MHy	High-mannose / hybride type species	MHy = ( H5N2 + H6N2 + H7N2 + H8N2 + H9N2 + H10N2 ) / ( H5N3 + H5N3F1 + H6N3 + H5N3D1 + H6N4 + H6N3Am1 + H6N4Am1 )
MM	Average number of mannoses on high mannose type glycans	MM = ( 5 * ( H5N2 ) + 6 * ( H6N2 ) + 7 * ( H7N2 ) + 8 * ( H8N2 ) + 9 * ( H9N2 ) + 10 * ( H10N2 ) ) / ( H5N2 + H6N2 + H7N2 + H8N2 + H9N2 + H10N2 )
CA1	Monoantennary species within complex-type	CA1 = ( H4N3D1 + H4N3Am1F1 + H4N3D1F1 ) / ( H3N4F1 + H4N4 + H3N5 + H4N3D1 + H4N4F1 + H5N4 + H3N5F1 + H4N5 + H4N3Am1F1 + H4N3D1F1 + H4N4F2 + H5N4F1 + H4N4D1 + H4N5F1 + H5N5 + H4N4Am1F1 + H4N4F3 + H5N4Am1 + H5N4F2 + H4N4D1F1 + H5N4D1 + H4N5F2 + H5N5F1 + H4N5D1 + H6N5 + H5N6 + H4N4Am1F2 + H5N4Am1F1 + H5N4D1F1 + H5N5Am1F1 + H4N5F3 + H5N5F2 + H4N5D1F1 + H6N5F1 + H5N5D1 + H4N6F2 + H4N4Am1F3 + H5N4F4 + …
CA2	Diantennary species within complex-type	CA2 = ( H3N4F1 + H4N4 + H4N4F1 + H5N4 + H4N4F2 + H5N4F1 + H4N4D1 + H4N4Am1F1 + H4N4F3 + H5N4Am1 + H5N4F2 + H4N4D1F1 + H5N4D1 + H4N4Am1F2 + H5N4Am1F1 + H5N4D1F1 + H4N4Am1F3 + H5N4F4 + H5N4Am1D1 + H5N4D2 + H5N4Am2F1 + H5N4Am1D1F1 + H5N4D2F1 ) / ( H3N4F1 + H4N4 + H3N5 + H4N3D1 + H4N4F1 + H5N4 + H3N5F1 + H4N5 + H4N3Am1F1 + H4N3D1F1 + H4N4F2 + H5N4F1 + H4N4D1 + H4N5F1 + H5N5 + H4N4Am1F1 + H4N4F3 + H5N…
CA3	Triantennary species within complex-type	CA3 = ( H3N5 + H3N5F1 + H4N5 + H4N5F1 + H5N5 + H4N5F2 + H5N5F1 + H4N5D1 + H6N5 + H5N5Am1F1 + H4N5F3 + H5N5F2 + H4N5D1F1 + H6N5F1 + H5N5D1 + H5N5F3 + H6N5F2 + H5N5D1F1 + H4N5Am1F3 + H6N5Am1F1 + H5N5Am1D1 + H5N5D1F2 + H6N5D1F1 + H5N5D2 + H6N5F4 + H6N5Am1D1 + H6N5D1F2 + H5N5D2F1 + H6N5D2 + H6N5Am2F1 + H6N5Am1D1F1 + H6N5D2F1 + H6N5Am1D2 + H6N5D3 + H6N5Am3F1 + H6N5Am2D1F1 + H6N5Am1D2F1 ) / ( H3N4F1 + …
CA4	Tetraantennary species within complex-type	CA4 = ( H5N6 + H4N6F2 + H4N6F3 + H5N6F2 + H4N6D1F1 + H6N6F1 + H5N6F3 + H6N6F2 + H7N6F1 + H5N6F4 + H6N6Am1F1 + H6N6F3 + H6N6D1F1 + H5N6F5 + H6N6F4 + H7N6Am1F1 + H7N6F3 + H6N6D1F2 + H7N6D1F1 + H6N6D1F3 + H7N6D1F2 + H7N6Am2F1 + H7N6F5 + H7N6Am1D1F1 + H7N6D1F3 ) / ( H3N4F1 + H4N4 + H3N5 + H4N3D1 + H4N4F1 + H5N4 + H3N5F1 + H4N5 + H4N3Am1F1 + H4N3D1F1 + H4N4F2 + H5N4F1 + H4N4D1 + H4N5F1 + H5N5 + H4N4Am…
CF0	Non-fucosylated species within complex-type	CF0 = ( H4N4 + H3N5 + H4N3D1 + H5N4 + H4N5 + H4N4D1 + H5N5 + H5N4Am1 + H5N4D1 + H4N5D1 + H6N5 + H5N6 + H5N5D1 + H5N4Am1D1 + H5N4D2 + H5N5Am1D1 + H5N5D2 + H6N5Am1D1 + H6N5D2 + H8N7 + H6N5Am1D2 + H8N8 + H6N5D3 ) / ( H3N4F1 + H4N4 + H3N5 + H4N3D1 + H4N4F1 + H5N4 + H3N5F1 + H4N5 + H4N3Am1F1 + H4N3D1F1 + H4N4F2 + H5N4F1 + H4N4D1 + H4N5F1 + H5N5 + H4N4Am1F1 + H4N4F3 + H5N4Am1 + H5N4F2 + H4N4D1F1 + H5N4…
CF	Fucosylated species within complex-type	CF = ( H3N4F1 + H4N4F1 + H3N5F1 + H4N3Am1F1 + H4N3D1F1 + H4N4F2 + H5N4F1 + H4N5F1 + H4N4Am1F1 + H4N4F3 + H5N4F2 + H4N4D1F1 + H4N5F2 + H5N5F1 + H4N4Am1F2 + H5N4Am1F1 + H5N4D1F1 + H5N5Am1F1 + H4N5F3 + H5N5F2 + H4N5D1F1 + H6N5F1 + H4N6F2 + H4N4Am1F3 + H5N4F4 + H5N5F3 + H6N5F2 + H5N5D1F1 + H4N6F3 + H5N6F2 + H4N6D1F1 + H6N6F1 + H5N4Am2F1 + H5N4Am1D1F1 + H4N5Am1F3 + H5N4D2F1 + H6N5Am1F1 + H5N5D1F2 + H6…
CFa	Multiple (n+1)fucosylated species within complex-type	CFa = ( H4N4F2 + H4N4F3 + H5N4F2 + H4N5F2 + H4N4Am1F2 + H4N5F3 + H5N5F2 + H4N6F2 + H4N4Am1F3 + H5N4F4 + H5N5F3 + H6N5F2 + H4N6F3 + H5N6F2 + H4N5Am1F3 + H5N5D1F2 + H5N6F3 + H6N6F2 + H5N7F2 + H6N5F4 + H6N5D1F2 + H5N6F4 + H6N6F3 + H5N6F5 + H6N6F4 + H7N6F3 + H6N6D1F2 + H6N6D1F3 + H7N6D1F2 + H7N6F5 + H7N6D1F3 ) / ( H3N4F1 + H4N4 + H3N5 + H4N3D1 + H4N4F1 + H5N4 + H3N5F1 + H4N5 + H4N3Am1F1 + H4N3D1F1 + …
CG	Galactosylated species within complex-type	CG = ( H4N4 + H4N3D1 + H4N4F1 + H5N4 + H4N5 + H4N3Am1F1 + H4N3D1F1 + H4N4F2 + H5N4F1 + H4N4D1 + H4N5F1 + H5N5 + H4N4Am1F1 + H4N4F3 + H5N4Am1 + H5N4F2 + H4N4D1F1 + H5N4D1 + H4N5F2 + H5N5F1 + H4N5D1 + H6N5 + H5N6 + H4N4Am1F2 + H5N4Am1F1 + H5N4D1F1 + H5N5Am1F1 + H4N5F3 + H5N5F2 + H4N5D1F1 + H6N5F1 + H5N5D1 + H4N6F2 + H4N4Am1F3 + H5N4F4 + H5N4Am1D1 + H5N4D2 + H5N5F3 + H6N5F2 + H5N5D1F1 + H4N6F3 + H5N…
CS	Sialylated species within complex-type	CS = ( H4N3D1 + H4N3Am1F1 + H4N3D1F1 + H4N4D1 + H4N4Am1F1 + H5N4Am1 + H4N4D1F1 + H5N4D1 + H4N5D1 + H4N4Am1F2 + H5N4Am1F1 + H5N4D1F1 + H5N5Am1F1 + H4N5D1F1 + H5N5D1 + H4N4Am1F3 + H5N4Am1D1 + H5N4D2 + H5N5D1F1 + H4N6D1F1 + H5N4Am2F1 + H5N4Am1D1F1 + H4N5Am1F3 + H5N4D2F1 + H6N5Am1F1 + H5N5Am1D1 + H5N5D1F2 + H6N5D1F1 + H5N5D2 + H6N5Am1D1 + H6N5D1F2 + H5N5D2F1 + H6N5D2 + H6N6Am1F1 + H6N6D1F1 + H6N5Am2F…
CAm	α2,3-sialic acid linked species within complex-type	CAm = ( H4N3Am1F1 + H4N4Am1F1 + H5N4Am1 + H4N4Am1F2 + H5N4Am1F1 + H5N5Am1F1 + H4N4Am1F3 + H5N4Am1D1 + H5N4Am2F1 + H5N4Am1D1F1 + H4N5Am1F3 + H6N5Am1F1 + H5N5Am1D1 + H6N5Am1D1 + H6N6Am1F1 + H6N5Am2F1 + H6N5Am1D1F1 + H7N6Am1F1 + H6N5Am1D2 + H6N5Am3F1 + H6N5Am2D1F1 + H6N5Am1D2F1 + H7N6Am2F1 + H7N6Am1D1F1 ) / ( H3N4F1 + H4N4 + H3N5 + H4N3D1 + H4N4F1 + H5N4 + H3N5F1 + H4N5 + H4N3Am1F1 + H4N3D1F1 + H4N4…
CD	α2,6-sialic acid linked species within complex-type	CD = ( H4N3D1 + H4N3D1F1 + H4N4D1 + H4N4D1F1 + H5N4D1 + H4N5D1 + H5N4D1F1 + H4N5D1F1 + H5N5D1 + H5N4Am1D1 + H5N4D2 + H5N5D1F1 + H4N6D1F1 + H5N4Am1D1F1 + H5N4D2F1 + H5N5Am1D1 + H5N5D1F2 + H6N5D1F1 + H5N5D2 + H6N5Am1D1 + H6N5D1F2 + H5N5D2F1 + H6N5D2 + H6N6D1F1 + H6N5Am1D1F1 + H6N5D2F1 + H6N6D1F2 + H7N6D1F1 + H6N5Am1D2 + H6N5D3 + H6N6D1F3 + H7N6D1F2 + H6N5Am2D1F1 + H6N5Am1D2F1 + H7N6Am1D1F1 + H7N6D1…
CF+S	Sialylated and fucosylated species within complex-type	CF+S = ( H4N3Am1F1 + H4N3D1F1 + H4N4Am1F1 + H4N4D1F1 + H4N4Am1F2 + H5N4Am1F1 + H5N4D1F1 + H5N5Am1F1 + H4N5D1F1 + H4N4Am1F3 + H5N5D1F1 + H4N6D1F1 + H5N4Am2F1 + H5N4Am1D1F1 + H4N5Am1F3 + H5N4D2F1 + H6N5Am1F1 + H5N5D1F2 + H6N5D1F1 + H6N5D1F2 + H5N5D2F1 + H6N6Am1F1 + H6N6D1F1 + H6N5Am2F1 + H6N5Am1D1F1 + H6N5D2F1 + H7N6Am1F1 + H6N6D1F2 + H7N6D1F1 + H6N6D1F3 + H7N6D1F2 + H6N5Am3F1 + H6N5Am2D1F1 + H6N5A…
CFa+S	Sialylated and multiple fucosylated species within complex-type	CFa+S = ( H4N4Am1F2 + H4N4Am1F3 + H4N5Am1F3 + H5N5D1F2 + H6N5D1F2 + H6N6D1F2 + H6N6D1F3 + H7N6D1F2 + H7N6D1F3 ) / ( H3N4F1 + H4N4 + H3N5 + H4N3D1 + H4N4F1 + H5N4 + H3N5F1 + H4N5 + H4N3Am1F1 + H4N3D1F1 + H4N4F2 + H5N4F1 + H4N4D1 + H4N5F1 + H5N5 + H4N4Am1F1 + H4N4F3 + H5N4Am1 + H5N4F2 + H4N4D1F1 + H5N4D1 + H4N5F2 + H5N5F1 + H4N5D1 + H6N5 + H5N6 + H4N4Am1F2 + H5N4Am1F1 + H5N4D1F1 + H5N5Am1F1 + H4N5F…
CF+D	α2,6-sialic acid linked and fucosylated species within complex-type	CF+D = ( H4N3D1F1 + H4N4D1F1 + H5N4D1F1 + H4N5D1F1 + H5N5D1F1 + H4N6D1F1 + H5N4Am1D1F1 + H5N4D2F1 + H5N5D1F2 + H6N5D1F1 + H6N5D1F2 + H5N5D2F1 + H6N6D1F1 + H6N5Am1D1F1 + H6N5D2F1 + H6N6D1F2 + H7N6D1F1 + H6N6D1F3 + H7N6D1F2 + H6N5Am2D1F1 + H6N5Am1D2F1 + H7N6Am1D1F1 + H7N6D1F3 ) / ( H3N4F1 + H4N4 + H3N5 + H4N3D1 + H4N4F1 + H5N4 + H3N5F1 + H4N5 + H4N3Am1F1 + H4N3D1F1 + H4N4F2 + H5N4F1 + H4N4D1 + H4N5…
CFa+D	α2,6-sialic acid linked and multiple fucosylated species within complex-type	CFa+D = ( H5N5D1F2 + H6N5D1F2 + H6N6D1F2 + H6N6D1F3 + H7N6D1F2 + H7N6D1F3 ) / ( H3N4F1 + H4N4 + H3N5 + H4N3D1 + H4N4F1 + H5N4 + H3N5F1 + H4N5 + H4N3Am1F1 + H4N3D1F1 + H4N4F2 + H5N4F1 + H4N4D1 + H4N5F1 + H5N5 + H4N4Am1F1 + H4N4F3 + H5N4Am1 + H5N4F2 + H4N4D1F1 + H5N4D1 + H4N5F2 + H5N5F1 + H4N5D1 + H6N5 + H5N6 + H4N4Am1F2 + H5N4Am1F1 + H5N4D1F1 + H5N5Am1F1 + H4N5F3 + H5N5F2 + H4N5D1F1 + H6N5F1 + H5N…
CF+Am	α2,3-sialic acid linked and fucosylated species within complex-type	CF+Am = ( H4N3Am1F1 + H4N4Am1F1 + H4N4Am1F2 + H5N4Am1F1 + H5N5Am1F1 + H4N4Am1F3 + H5N4Am2F1 + H5N4Am1D1F1 + H4N5Am1F3 + H6N5Am1F1 + H6N6Am1F1 + H6N5Am2F1 + H6N5Am1D1F1 + H7N6Am1F1 + H6N5Am3F1 + H6N5Am2D1F1 + H6N5Am1D2F1 + H7N6Am2F1 + H7N6Am1D1F1 ) / ( H3N4F1 + H4N4 + H3N5 + H4N3D1 + H4N4F1 + H5N4 + H3N5F1 + H4N5 + H4N3Am1F1 + H4N3D1F1 + H4N4F2 + H5N4F1 + H4N4D1 + H4N5F1 + H5N5 + H4N4Am1F1 + H4N4F…
CFa+Am	α2,3-sialic acid linked and multiple fucosylated species within complex-type	CFa+Am = ( H4N4Am1F2 + H4N4Am1F3 + H4N5Am1F3 ) / ( H3N4F1 + H4N4 + H3N5 + H4N3D1 + H4N4F1 + H5N4 + H3N5F1 + H4N5 + H4N3Am1F1 + H4N3D1F1 + H4N4F2 + H5N4F1 + H4N4D1 + H4N5F1 + H5N5 + H4N4Am1F1 + H4N4F3 + H5N4Am1 + H5N4F2 + H4N4D1F1 + H5N4D1 + H4N5F2 + H5N5F1 + H4N5D1 + H6N5 + H5N6 + H4N4Am1F2 + H5N4Am1F1 + H5N4D1F1 + H5N5Am1F1 + H4N5F3 + H5N5F2 + H4N5D1F1 + H6N5F1 + H5N5D1 + H4N6F2 + H4N4Am1F3 + H5…
A1F0	Non-fucosylated monoantennary within monoantennary	A1F0 = ( H4N3D1 ) / ( H4N3D1 + H4N3Am1F1 + H4N3D1F1 )
A2F0		A2F0 = ( H4N4 + H5N4 + H4N4D1 + H5N4Am1 + H5N4D1 + H5N4Am1D1 + H5N4D2 ) / ( H3N4F1 + H4N4 + H4N4F1 + H5N4 + H4N4F2 + H5N4F1 + H4N4D1 + H4N4Am1F1 + H4N4F3 + H5N4Am1 + H5N4F2 + H4N4D1F1 + H5N4D1 + H4N4Am1F2 + H5N4Am1F1 + H5N4D1F1 + H4N4Am1F3 + H5N4F4 + H5N4Am1D1 + H5N4D2 + H5N4Am2F1 + H5N4Am1D1F1 + H5N4D2F1 )
A3F0		A3F0 = ( H3N5 + H4N5 + H5N5 + H4N5D1 + H6N5 + H5N5D1 + H5N5Am1D1 + H5N5D2 + H6N5Am1D1 + H6N5D2 + H6N5Am1D2 + H6N5D3 ) / ( H3N5 + H3N5F1 + H4N5 + H4N5F1 + H5N5 + H4N5F2 + H5N5F1 + H4N5D1 + H6N5 + H5N5Am1F1 + H4N5F3 + H5N5F2 + H4N5D1F1 + H6N5F1 + H5N5D1 + H5N5F3 + H6N5F2 + H5N5D1F1 + H4N5Am1F3 + H6N5Am1F1 + H5N5Am1D1 + H5N5D1F2 + H6N5D1F1 + H5N5D2 + H6N5F4 + H6N5Am1D1 + H6N5D1F2 + H5N5D2F1 + H6N5D2…
A4F0		A4F0 = ( H5N6 ) / ( H5N6 + H4N6F2 + H4N6F3 + H5N6F2 + H4N6D1F1 + H6N6F1 + H5N6F3 + H6N6F2 + H7N6F1 + H5N6F4 + H6N6Am1F1 + H6N6F3 + H6N6D1F1 + H5N6F5 + H6N6F4 + H7N6Am1F1 + H7N6F3 + H6N6D1F2 + H7N6D1F1 + H6N6D1F3 + H7N6D1F2 + H7N6Am2F1 + H7N6F5 + H7N6Am1D1F1 + H7N6D1F3 )
A1F	Fucosylated monoantennary within monoantennary	A1F = ( H4N3Am1F1 + H4N3D1F1 ) / ( H4N3D1 + H4N3Am1F1 + H4N3D1F1 )
A2F		A2F = ( H3N4F1 + H4N4F1 + H4N4F2 + H5N4F1 + H4N4Am1F1 + H4N4F3 + H5N4F2 + H4N4D1F1 + H4N4Am1F2 + H5N4Am1F1 + H5N4D1F1 + H4N4Am1F3 + H5N4F4 + H5N4Am2F1 + H5N4Am1D1F1 + H5N4D2F1 ) / ( H3N4F1 + H4N4 + H4N4F1 + H5N4 + H4N4F2 + H5N4F1 + H4N4D1 + H4N4Am1F1 + H4N4F3 + H5N4Am1 + H5N4F2 + H4N4D1F1 + H5N4D1 + H4N4Am1F2 + H5N4Am1F1 + H5N4D1F1 + H4N4Am1F3 + H5N4F4 + H5N4Am1D1 + H5N4D2 + H5N4Am2F1 + H5N4Am1D1…
A3F		A3F = ( H3N5F1 + H4N5F1 + H4N5F2 + H5N5F1 + H5N5Am1F1 + H4N5F3 + H5N5F2 + H4N5D1F1 + H6N5F1 + H5N5F3 + H6N5F2 + H5N5D1F1 + H4N5Am1F3 + H6N5Am1F1 + H5N5D1F2 + H6N5D1F1 + H6N5F4 + H6N5D1F2 + H5N5D2F1 + H6N5Am2F1 + H6N5Am1D1F1 + H6N5D2F1 + H6N5Am3F1 + H6N5Am2D1F1 + H6N5Am1D2F1 ) / ( H3N5 + H3N5F1 + H4N5 + H4N5F1 + H5N5 + H4N5F2 + H5N5F1 + H4N5D1 + H6N5 + H5N5Am1F1 + H4N5F3 + H5N5F2 + H4N5D1F1 + H6N5…
A4F		A4F = ( H4N6F2 + H4N6F3 + H5N6F2 + H4N6D1F1 + H6N6F1 + H5N6F3 + H6N6F2 + H7N6F1 + H5N6F4 + H6N6Am1F1 + H6N6F3 + H6N6D1F1 + H5N6F5 + H6N6F4 + H7N6Am1F1 + H7N6F3 + H6N6D1F2 + H7N6D1F1 + H6N6D1F3 + H7N6D1F2 + H7N6Am2F1 + H7N6F5 + H7N6Am1D1F1 + H7N6D1F3 ) / ( H5N6 + H4N6F2 + H4N6F3 + H5N6F2 + H4N6D1F1 + H6N6F1 + H5N6F3 + H6N6F2 + H7N6F1 + H5N6F4 + H6N6Am1F1 + H6N6F3 + H6N6D1F1 + H5N6F5 + H6N6F4 + H7N…
A2Fa		A2Fa = ( H4N4F2 + H4N4F3 + H5N4F2 + H4N4Am1F2 + H4N4Am1F3 + H5N4F4 ) / ( H3N4F1 + H4N4 + H4N4F1 + H5N4 + H4N4F2 + H5N4F1 + H4N4D1 + H4N4Am1F1 + H4N4F3 + H5N4Am1 + H5N4F2 + H4N4D1F1 + H5N4D1 + H4N4Am1F2 + H5N4Am1F1 + H5N4D1F1 + H4N4Am1F3 + H5N4F4 + H5N4Am1D1 + H5N4D2 + H5N4Am2F1 + H5N4Am1D1F1 + H5N4D2F1 )
A3Fa		A3Fa = ( H4N5F2 + H4N5F3 + H5N5F2 + H5N5F3 + H6N5F2 + H4N5Am1F3 + H5N5D1F2 + H6N5F4 + H6N5D1F2 ) / ( H3N5 + H3N5F1 + H4N5 + H4N5F1 + H5N5 + H4N5F2 + H5N5F1 + H4N5D1 + H6N5 + H5N5Am1F1 + H4N5F3 + H5N5F2 + H4N5D1F1 + H6N5F1 + H5N5D1 + H5N5F3 + H6N5F2 + H5N5D1F1 + H4N5Am1F3 + H6N5Am1F1 + H5N5Am1D1 + H5N5D1F2 + H6N5D1F1 + H5N5D2 + H6N5F4 + H6N5Am1D1 + H6N5D1F2 + H5N5D2F1 + H6N5D2 + H6N5Am2F1 + H6N5Am…
A4Fa		A4Fa = ( H4N6F2 + H4N6F3 + H5N6F2 + H5N6F3 + H6N6F2 + H5N6F4 + H6N6F3 + H5N6F5 + H6N6F4 + H7N6F3 + H6N6D1F2 + H6N6D1F3 + H7N6D1F2 + H7N6F5 + H7N6D1F3 ) / ( H5N6 + H4N6F2 + H4N6F3 + H5N6F2 + H4N6D1F1 + H6N6F1 + H5N6F3 + H6N6F2 + H7N6F1 + H5N6F4 + H6N6Am1F1 + H6N6F3 + H6N6D1F1 + H5N6F5 + H6N6F4 + H7N6Am1F1 + H7N6F3 + H6N6D1F2 + H7N6D1F1 + H6N6D1F3 + H7N6D1F2 + H7N6Am2F1 + H7N6F5 + H7N6Am1D1F1 + H7N…
A2S0F	Fucosylated and non-sialylated species within non-sialylated Diantennary	A2S0F = ( H3N4F1 + H4N4F1 + H4N4F2 + H5N4F1 + H4N4F3 + H5N4F2 + H5N4F4 ) / ( H3N4F1 + H4N4 + H4N4F1 + H5N4 + H4N4F2 + H5N4F1 + H4N4F3 + H5N4F2 + H5N4F4 )
A3S0F		A3S0F = ( H3N5F1 + H4N5F1 + H4N5F2 + H5N5F1 + H4N5F3 + H5N5F2 + H6N5F1 + H5N5F3 + H6N5F2 + H6N5F4 ) / ( H3N5 + H3N5F1 + H4N5 + H4N5F1 + H5N5 + H4N5F2 + H5N5F1 + H6N5 + H4N5F3 + H5N5F2 + H6N5F1 + H5N5F3 + H6N5F2 + H6N5F4 )
A4S0F		A4S0F = ( H4N6F2 + H4N6F3 + H5N6F2 + H6N6F1 + H5N6F3 + H6N6F2 + H7N6F1 + H5N6F4 + H6N6F3 + H5N6F5 + H6N6F4 + H7N6F3 + H7N6F5 ) / ( H5N6 + H4N6F2 + H4N6F3 + H5N6F2 + H6N6F1 + H5N6F3 + H6N6F2 + H7N6F1 + H5N6F4 + H6N6F3 + H5N6F5 + H6N6F4 + H7N6F3 + H7N6F5 )
A1Am0F	Fucosylated and no α2,3-linked sialic acid species within monoantennay with no α2,3-linked sialic acid	A1Am0F = ( H4N3D1F1 ) / ( H4N3D1 + H4N3D1F1 )
A2Am0F		A2Am0F = ( H3N4F1 + H4N4F1 + H4N4F2 + H5N4F1 + H4N4F3 + H5N4F2 + H4N4D1F1 + H5N4D1F1 + H5N4F4 + H5N4D2F1 ) / ( H3N4F1 + H4N4 + H4N4F1 + H5N4 + H4N4F2 + H5N4F1 + H4N4D1 + H4N4F3 + H5N4F2 + H4N4D1F1 + H5N4D1 + H5N4D1F1 + H5N4F4 + H5N4D2 + H5N4D2F1 )
A3Am0F		A3Am0F = ( H3N5F1 + H4N5F1 + H4N5F2 + H5N5F1 + H4N5F3 + H5N5F2 + H4N5D1F1 + H6N5F1 + H5N5F3 + H6N5F2 + H5N5D1F1 + H5N5D1F2 + H6N5D1F1 + H6N5F4 + H6N5D1F2 + H5N5D2F1 + H6N5D2F1 ) / ( H3N5 + H3N5F1 + H4N5 + H4N5F1 + H5N5 + H4N5F2 + H5N5F1 + H4N5D1 + H6N5 + H4N5F3 + H5N5F2 + H4N5D1F1 + H6N5F1 + H5N5D1 + H5N5F3 + H6N5F2 + H5N5D1F1 + H5N5D1F2 + H6N5D1F1 + H5N5D2 + H6N5F4 + H6N5D1F2 + H5N5D2F1 + H6N5D2…
A4Am0F		A4Am0F = ( H4N6F2 + H4N6F3 + H5N6F2 + H4N6D1F1 + H6N6F1 + H5N6F3 + H6N6F2 + H7N6F1 + H5N6F4 + H6N6F3 + H6N6D1F1 + H5N6F5 + H6N6F4 + H7N6F3 + H6N6D1F2 + H7N6D1F1 + H6N6D1F3 + H7N6D1F2 + H7N6F5 + H7N6D1F3 ) / ( H5N6 + H4N6F2 + H4N6F3 + H5N6F2 + H4N6D1F1 + H6N6F1 + H5N6F3 + H6N6F2 + H7N6F1 + H5N6F4 + H6N6F3 + H6N6D1F1 + H5N6F5 + H6N6F4 + H7N6F3 + H6N6D1F2 + H7N6D1F1 + H6N6D1F3 + H7N6D1F2 + H7N6F5 + …
A1D0F	Fucosylated and no α2,6-linked sialic acid species within monoantennay with no α2,6-linked sialic acid	A1D0F = ( H4N3Am1F1 ) / ( H4N3Am1F1 )
A2D0F		A2D0F = ( H3N4F1 + H4N4F1 + H4N4F2 + H5N4F1 + H4N4Am1F1 + H4N4F3 + H5N4F2 + H4N4Am1F2 + H5N4Am1F1 + H4N4Am1F3 + H5N4F4 + H5N4Am2F1 ) / ( H3N4F1 + H4N4 + H4N4F1 + H5N4 + H4N4F2 + H5N4F1 + H4N4Am1F1 + H4N4F3 + H5N4Am1 + H5N4F2 + H4N4Am1F2 + H5N4Am1F1 + H4N4Am1F3 + H5N4F4 + H5N4Am2F1 )
A3D0F		A3D0F = ( H3N5F1 + H4N5F1 + H4N5F2 + H5N5F1 + H5N5Am1F1 + H4N5F3 + H5N5F2 + H6N5F1 + H5N5F3 + H6N5F2 + H4N5Am1F3 + H6N5Am1F1 + H6N5F4 + H6N5Am2F1 + H6N5Am3F1 ) / ( H3N5 + H3N5F1 + H4N5 + H4N5F1 + H5N5 + H4N5F2 + H5N5F1 + H6N5 + H5N5Am1F1 + H4N5F3 + H5N5F2 + H6N5F1 + H5N5F3 + H6N5F2 + H4N5Am1F3 + H6N5Am1F1 + H6N5F4 + H6N5Am2F1 + H6N5Am3F1 )
A4D0F		A4D0F = ( H4N6F2 + H4N6F3 + H5N6F2 + H6N6F1 + H5N6F3 + H6N6F2 + H7N6F1 + H5N6F4 + H6N6Am1F1 + H6N6F3 + H5N6F5 + H6N6F4 + H7N6Am1F1 + H7N6F3 + H7N6Am2F1 + H7N6F5 ) / ( H5N6 + H4N6F2 + H4N6F3 + H5N6F2 + H6N6F1 + H5N6F3 + H6N6F2 + H7N6F1 + H5N6F4 + H6N6Am1F1 + H6N6F3 + H5N6F5 + H6N6F4 + H7N6Am1F1 + H7N6F3 + H7N6Am2F1 + H7N6F5 )
A1SF	Fucosylated and sialylated species within monoantennary with sialylation	A1SF = ( H4N3Am1F1 + H4N3D1F1 ) / ( H4N3D1 + H4N3Am1F1 + H4N3D1F1 )
A2SF		A2SF = ( H4N4Am1F1 + H4N4D1F1 + H4N4Am1F2 + H5N4Am1F1 + H5N4D1F1 + H4N4Am1F3 + H5N4Am2F1 + H5N4Am1D1F1 + H5N4D2F1 ) / ( H4N4D1 + H4N4Am1F1 + H5N4Am1 + H4N4D1F1 + H5N4D1 + H4N4Am1F2 + H5N4Am1F1 + H5N4D1F1 + H4N4Am1F3 + H5N4Am1D1 + H5N4D2 + H5N4Am2F1 + H5N4Am1D1F1 + H5N4D2F1 )
A3SF		A3SF = ( H5N5Am1F1 + H4N5D1F1 + H5N5D1F1 + H4N5Am1F3 + H6N5Am1F1 + H5N5D1F2 + H6N5D1F1 + H6N5D1F2 + H5N5D2F1 + H6N5Am2F1 + H6N5Am1D1F1 + H6N5D2F1 + H6N5Am3F1 + H6N5Am2D1F1 + H6N5Am1D2F1 ) / ( H4N5D1 + H5N5Am1F1 + H4N5D1F1 + H5N5D1 + H5N5D1F1 + H4N5Am1F3 + H6N5Am1F1 + H5N5Am1D1 + H5N5D1F2 + H6N5D1F1 + H5N5D2 + H6N5Am1D1 + H6N5D1F2 + H5N5D2F1 + H6N5D2 + H6N5Am2F1 + H6N5Am1D1F1 + H6N5D2F1 + H6N5Am1D…
A4SF		A4SF = ( H4N6D1F1 + H6N6Am1F1 + H6N6D1F1 + H7N6Am1F1 + H6N6D1F2 + H7N6D1F1 + H6N6D1F3 + H7N6D1F2 + H7N6Am2F1 + H7N6Am1D1F1 + H7N6D1F3 ) / ( H4N6D1F1 + H6N6Am1F1 + H6N6D1F1 + H7N6Am1F1 + H6N6D1F2 + H7N6D1F1 + H6N6D1F3 + H7N6D1F2 + H7N6Am2F1 + H7N6Am1D1F1 + H7N6D1F3 )
CSF	Fucosylated and sialylated species within species with sialylation	CSF = ( H4N3Am1F1 + H4N3D1F1 + H4N4Am1F1 + H4N4D1F1 + H4N4Am1F2 + H5N4Am1F1 + H5N4D1F1 + H5N5Am1F1 + H4N5D1F1 + H4N4Am1F3 + H5N5D1F1 + H4N6D1F1 + H5N4Am2F1 + H5N4Am1D1F1 + H4N5Am1F3 + H5N4D2F1 + H6N5Am1F1 + H5N5D1F2 + H6N5D1F1 + H6N5D1F2 + H5N5D2F1 + H6N6Am1F1 + H6N6D1F1 + H6N5Am2F1 + H6N5Am1D1F1 + H6N5D2F1 + H7N6Am1F1 + H6N6D1F2 + H7N6D1F1 + H6N6D1F3 + H7N6D1F2 + H6N5Am3F1 + H6N5Am2D1F1 + H6N5Am…
A1AmF	Fucosylated and α2,3-linked sialic acid species within monoantennary with α2,3-linked sialic acid	A1AmF = ( H4N3Am1F1 ) / ( H4N3Am1F1 )
A2AmF		A2AmF = ( H4N4Am1F1 + H4N4Am1F2 + H5N4Am1F1 + H4N4Am1F3 + H5N4Am2F1 + H5N4Am1D1F1 ) / ( H4N4Am1F1 + H5N4Am1 + H4N4Am1F2 + H5N4Am1F1 + H4N4Am1F3 + H5N4Am1D1 + H5N4Am2F1 + H5N4Am1D1F1 )
A3AmF		A3AmF = ( H5N5Am1F1 + H4N5Am1F3 + H6N5Am1F1 + H6N5Am2F1 + H6N5Am1D1F1 + H6N5Am3F1 + H6N5Am2D1F1 + H6N5Am1D2F1 ) / ( H5N5Am1F1 + H4N5Am1F3 + H6N5Am1F1 + H5N5Am1D1 + H6N5Am1D1 + H6N5Am2F1 + H6N5Am1D1F1 + H6N5Am1D2 + H6N5Am3F1 + H6N5Am2D1F1 + H6N5Am1D2F1 )
A4AmF		A4AmF = ( H6N6Am1F1 + H7N6Am1F1 + H7N6Am2F1 + H7N6Am1D1F1 ) / ( H6N6Am1F1 + H7N6Am1F1 + H7N6Am2F1 + H7N6Am1D1F1 )
CAmF	Fucosylated and α2,3-linked sialic acid species within species with α2,3-linked sialic acid	CAmF = ( H4N3Am1F1 + H4N4Am1F1 + H4N4Am1F2 + H5N4Am1F1 + H5N5Am1F1 + H4N4Am1F3 + H5N4Am2F1 + H5N4Am1D1F1 + H4N5Am1F3 + H6N5Am1F1 + H6N6Am1F1 + H6N5Am2F1 + H6N5Am1D1F1 + H7N6Am1F1 + H6N5Am3F1 + H6N5Am2D1F1 + H6N5Am1D2F1 + H7N6Am2F1 + H7N6Am1D1F1 ) / ( H4N3Am1F1 + H4N4Am1F1 + H5N4Am1 + H4N4Am1F2 + H5N4Am1F1 + H5N5Am1F1 + H4N4Am1F3 + H5N4Am1D1 + H5N4Am2F1 + H5N4Am1D1F1 + H4N5Am1F3 + H6N5Am1F1 + H5N5…
A1DF	Fucosylated and α2,6-linked sialic acid species within monoantennay with α2,6-linked sialic acid	A1DF = ( H4N3D1F1 ) / ( H4N3D1 + H4N3D1F1 )
A2DF		A2DF = ( H4N4D1F1 + H5N4D1F1 + H5N4Am1D1F1 + H5N4D2F1 ) / ( H4N4D1 + H4N4D1F1 + H5N4D1 + H5N4D1F1 + H5N4Am1D1 + H5N4D2 + H5N4Am1D1F1 + H5N4D2F1 )
A3DF		A3DF = ( H4N5D1F1 + H5N5D1F1 + H5N5D1F2 + H6N5D1F1 + H6N5D1F2 + H5N5D2F1 + H6N5Am1D1F1 + H6N5D2F1 + H6N5Am2D1F1 + H6N5Am1D2F1 ) / ( H4N5D1 + H4N5D1F1 + H5N5D1 + H5N5D1F1 + H5N5Am1D1 + H5N5D1F2 + H6N5D1F1 + H5N5D2 + H6N5Am1D1 + H6N5D1F2 + H5N5D2F1 + H6N5D2 + H6N5Am1D1F1 + H6N5D2F1 + H6N5Am1D2 + H6N5D3 + H6N5Am2D1F1 + H6N5Am1D2F1 )
A4DF		A4DF = ( H4N6D1F1 + H6N6D1F1 + H6N6D1F2 + H7N6D1F1 + H6N6D1F3 + H7N6D1F2 + H7N6Am1D1F1 + H7N6D1F3 ) / ( H4N6D1F1 + H6N6D1F1 + H6N6D1F2 + H7N6D1F1 + H6N6D1F3 + H7N6D1F2 + H7N6Am1D1F1 + H7N6D1F3 )
CDF	Fucosylated and α2,6-linked sialic acid species within species with α2,6-linked sialic acid	CDF = ( H4N3D1F1 + H4N4D1F1 + H5N4D1F1 + H4N5D1F1 + H5N5D1F1 + H4N6D1F1 + H5N4Am1D1F1 + H5N4D2F1 + H5N5D1F2 + H6N5D1F1 + H6N5D1F2 + H5N5D2F1 + H6N6D1F1 + H6N5Am1D1F1 + H6N5D2F1 + H6N6D1F2 + H7N6D1F1 + H6N6D1F3 + H7N6D1F2 + H6N5Am2D1F1 + H6N5Am1D2F1 + H7N6Am1D1F1 + H7N6D1F3 ) / ( H4N3D1 + H4N3D1F1 + H4N4D1 + H4N4D1F1 + H5N4D1 + H4N5D1 + H5N4D1F1 + H4N5D1F1 + H5N5D1 + H5N4Am1D1 + H5N4D2 + H5N5D1F1 …
A2SFa		A2SFa = ( H4N4Am1F2 + H4N4Am1F3 ) / ( H4N4D1 + H4N4Am1F1 + H5N4Am1 + H4N4D1F1 + H5N4D1 + H4N4Am1F2 + H5N4Am1F1 + H5N4D1F1 + H4N4Am1F3 + H5N4Am1D1 + H5N4D2 + H5N4Am2F1 + H5N4Am1D1F1 + H5N4D2F1 )
A3SFa		A3SFa = ( H4N5Am1F3 + H5N5D1F2 + H6N5D1F2 ) / ( H4N5D1 + H5N5Am1F1 + H4N5D1F1 + H5N5D1 + H5N5D1F1 + H4N5Am1F3 + H6N5Am1F1 + H5N5Am1D1 + H5N5D1F2 + H6N5D1F1 + H5N5D2 + H6N5Am1D1 + H6N5D1F2 + H5N5D2F1 + H6N5D2 + H6N5Am2F1 + H6N5Am1D1F1 + H6N5D2F1 + H6N5Am1D2 + H6N5D3 + H6N5Am3F1 + H6N5Am2D1F1 + H6N5Am1D2F1 )
A4SFa		A4SFa = ( H6N6D1F2 + H6N6D1F3 + H7N6D1F2 + H7N6D1F3 ) / ( H4N6D1F1 + H6N6Am1F1 + H6N6D1F1 + H7N6Am1F1 + H6N6D1F2 + H7N6D1F1 + H6N6D1F3 + H7N6D1F2 + H7N6Am2F1 + H7N6Am1D1F1 + H7N6D1F3 )
CSFa	Multiple fucosylated and sialylation species within species with sialylation	CSFa = ( H4N4Am1F2 + H4N4Am1F3 + H4N5Am1F3 + H5N5D1F2 + H6N5D1F2 + H6N6D1F2 + H6N6D1F3 + H7N6D1F2 + H7N6D1F3 ) / ( H4N3D1 + H4N3Am1F1 + H4N3D1F1 + H4N4D1 + H4N4Am1F1 + H5N4Am1 + H4N4D1F1 + H5N4D1 + H4N5D1 + H4N4Am1F2 + H5N4Am1F1 + H5N4D1F1 + H5N5Am1F1 + H4N5D1F1 + H5N5D1 + H4N4Am1F3 + H5N4Am1D1 + H5N4D2 + H5N5D1F1 + H4N6D1F1 + H5N4Am2F1 + H5N4Am1D1F1 + H4N5Am1F3 + H5N4D2F1 + H6N5Am1F1 + H5N5Am1D1…
A2AmFa		A2AmFa = ( H4N4Am1F2 + H4N4Am1F3 ) / ( H4N4Am1F1 + H5N4Am1 + H4N4Am1F2 + H5N4Am1F1 + H4N4Am1F3 + H5N4Am1D1 + H5N4Am2F1 + H5N4Am1D1F1 )
A3AmFa		A3AmFa = ( H4N5Am1F3 ) / ( H5N5Am1F1 + H4N5Am1F3 + H6N5Am1F1 + H5N5Am1D1 + H6N5Am1D1 + H6N5Am2F1 + H6N5Am1D1F1 + H6N5Am1D2 + H6N5Am3F1 + H6N5Am2D1F1 + H6N5Am1D2F1 )
A4AmFa		A4AmFa = (0) / ( H6N6Am1F1 + H7N6Am1F1 + H7N6Am2F1 + H7N6Am1D1F1 )
CAmFa	Multiple fucosylated and α2,3-linked sialic acid species within species with α2,3-linked sialic acid	CAmFa = ( H4N4Am1F2 + H4N4Am1F3 + H4N5Am1F3 ) / ( H4N3Am1F1 + H4N4Am1F1 + H5N4Am1 + H4N4Am1F2 + H5N4Am1F1 + H5N5Am1F1 + H4N4Am1F3 + H5N4Am1D1 + H5N4Am2F1 + H5N4Am1D1F1 + H4N5Am1F3 + H6N5Am1F1 + H5N5Am1D1 + H6N5Am1D1 + H6N6Am1F1 + H6N5Am2F1 + H6N5Am1D1F1 + H7N6Am1F1 + H6N5Am1D2 + H6N5Am3F1 + H6N5Am2D1F1 + H6N5Am1D2F1 + H7N6Am2F1 + H7N6Am1D1F1 )
A2DFa		A2DFa = (0) / ( H4N4D1 + H4N4D1F1 + H5N4D1 + H5N4D1F1 + H5N4Am1D1 + H5N4D2 + H5N4Am1D1F1 + H5N4D2F1 )
A3DFa		A3DFa = ( H5N5D1F2 + H6N5D1F2 ) / ( H4N5D1 + H4N5D1F1 + H5N5D1 + H5N5D1F1 + H5N5Am1D1 + H5N5D1F2 + H6N5D1F1 + H5N5D2 + H6N5Am1D1 + H6N5D1F2 + H5N5D2F1 + H6N5D2 + H6N5Am1D1F1 + H6N5D2F1 + H6N5Am1D2 + H6N5D3 + H6N5Am2D1F1 + H6N5Am1D2F1 )
A4DFa		A4DFa = ( H6N6D1F2 + H6N6D1F3 + H7N6D1F2 + H7N6D1F3 ) / ( H4N6D1F1 + H6N6D1F1 + H6N6D1F2 + H7N6D1F1 + H6N6D1F3 + H7N6D1F2 + H7N6Am1D1F1 + H7N6D1F3 )
CDFa	Multiple fucosylated and α2,6-linked sialic acid species within species with α2,6-linked sialic acid	CDFa = ( H5N5D1F2 + H6N5D1F2 + H6N6D1F2 + H6N6D1F3 + H7N6D1F2 + H7N6D1F3 ) / ( H4N3D1 + H4N3D1F1 + H4N4D1 + H4N4D1F1 + H5N4D1 + H4N5D1 + H5N4D1F1 + H4N5D1F1 + H5N5D1 + H5N4Am1D1 + H5N4D2 + H5N5D1F1 + H4N6D1F1 + H5N4Am1D1F1 + H5N4D2F1 + H5N5Am1D1 + H5N5D1F2 + H6N5D1F1 + H5N5D2 + H6N5Am1D1 + H6N5D1F2 + H5N5D2F1 + H6N5D2 + H6N6D1F1 + H6N5Am1D1F1 + H6N5D2F1 + H6N6D1F2 + H7N6D1F1 + H6N5Am1D2 + H6N5D3 …
A1G	Galactosylation per antenna within monoantennary	A1G = ( 0/1 * (0) + 1/1 * ( H4N3D1 + H4N3Am1F1 + H4N3D1F1 ) ) / ( H4N3D1 + H4N3Am1F1 + H4N3D1F1 )
A2G		A2G = ( 0/2 * ( H3N4F1 ) + 1/2 * ( H4N4 + H4N4F1 + H4N4F2 + H4N4D1 + H4N4Am1F1 + H4N4F3 + H4N4D1F1 + H4N4Am1F2 + H4N4Am1F3 ) + 2/2 * ( H5N4 + H5N4F1 + H5N4Am1 + H5N4F2 + H5N4D1 + H5N4Am1F1 + H5N4D1F1 + H5N4F4 + H5N4Am1D1 + H5N4D2 + H5N4Am2F1 + H5N4Am1D1F1 + H5N4D2F1 ) ) / ( H3N4F1 + H4N4 + H4N4F1 + H5N4 + H4N4F2 + H5N4F1 + H4N4D1 + H4N4Am1F1 + H4N4F3 + H5N4Am1 + H5N4F2 + H4N4D1F1 + H5N4D1 + H4N4A…
A3G		A3G = ( 0/3 * ( H3N5 + H3N5F1 ) + 1/3 * ( H4N5 + H4N5F1 + H4N5F2 + H4N5D1 + H4N5F3 + H4N5D1F1 + H4N5Am1F3 ) + 2/3 * ( H5N5 + H5N5F1 + H5N5Am1F1 + H5N5F2 + H5N5D1 + H5N5F3 + H5N5D1F1 + H5N5Am1D1 + H5N5D1F2 + H5N5D2 + H5N5D2F1 ) + 3/3 * ( H6N5 + H6N5F1 + H6N5F2 + H6N5Am1F1 + H6N5D1F1 + H6N5F4 + H6N5Am1D1 + H6N5D1F2 + H6N5D2 + H6N5Am2F1 + H6N5Am1D1F1 + H6N5D2F1 + H6N5Am1D2 + H6N5D3 + H6N5Am3F1 + H6N…
A4G		A4G = ( 0/4 * (0) + 1/4 * ( H4N6F2 + H4N6F3 + H4N6D1F1 ) + 2/4 * ( H5N6 + H5N6F2 + H5N6F3 + H5N6F4 + H5N6F5 ) + 3/4 * ( H6N6F1 + H6N6F2 + H6N6Am1F1 + H6N6F3 + H6N6D1F1 + H6N6F4 + H6N6D1F2 + H6N6D1F3 ) + 4/4 * ( H7N6F1 + H7N6Am1F1 + H7N6F3 + H7N6D1F1 + H7N6D1F2 + H7N6Am2F1 + H7N6F5 + H7N6Am1D1F1 + H7N6D1F3 ) ) / ( H5N6 + H4N6F2 + H4N6F3 + H5N6F2 + H4N6D1F1 + H6N6F1 + H5N6F3 + H6N6F2 + H7N6F1 + H5N…
A1F0G	Galactosylation per antenna within monoantennary with no fucosylation	A1F0G = ( 0/1 * (0) + 1/1 * ( H4N3D1 ) ) / ( H4N3D1 )
A2F0G		A2F0G = ( 0/2 * (0) + 1/2 * ( H4N4 + H4N4D1 ) + 2/2 * ( H5N4 + H5N4Am1 + H5N4D1 + H5N4Am1D1 + H5N4D2 ) ) / ( H4N4 + H5N4 + H4N4D1 + H5N4Am1 + H5N4D1 + H5N4Am1D1 + H5N4D2 )
A3F0G		A3F0G = ( 0/3 * ( H3N5 ) + 1/3 * ( H4N5 + H4N5D1 ) + 2/3 * ( H5N5 + H5N5D1 + H5N5Am1D1 + H5N5D2 ) + 3/3 * ( H6N5 + H6N5Am1D1 + H6N5D2 + H6N5Am1D2 + H6N5D3 ) ) / ( H3N5 + H4N5 + H5N5 + H4N5D1 + H6N5 + H5N5D1 + H5N5Am1D1 + H5N5D2 + H6N5Am1D1 + H6N5D2 + H6N5Am1D2 + H6N5D3 )
A4F0G		A4F0G = ( 0/4 * (0) + 1/4 * (0) + 2/4 * ( H5N6 ) + 3/4 * (0) + 4/4 * (0) ) / ( H5N6 + H4N6F2 + H4N6F3 + H5N6F2 + H4N6D1F1 + H6N6F1 + H5N6F3 + H6N6F2 + H7N6F1 + H5N6F4 + H6N6Am1F1 + H6N6F3 + H6N6D1F1 + H5N6F5 + H6N6F4 + H7N6Am1F1 + H7N6F3 + H6N6D1F2 + H7N6D1F1 + H6N6D1F3 + H7N6D1F2 + H7N6Am2F1 + H7N6F5 + H7N6Am1D1F1 + H7N6D1F3 )
A1FG	Galactosylation per antenna within monoantennary with fucosylation	A1FG = ( 0/1 * (0) + 1/1 * ( H4N3Am1F1 + H4N3D1F1 ) ) / ( H4N3Am1F1 + H4N3D1F1 )
A2FG		A2FG = ( 0/2 * ( H3N4F1 ) + 1/2 * ( H4N4F1 + H4N4F2 + H4N4Am1F1 + H4N4F3 + H4N4D1F1 + H4N4Am1F2 + H4N4Am1F3 ) + 2/2 * ( H5N4F1 + H5N4F2 + H5N4Am1F1 + H5N4D1F1 + H5N4F4 + H5N4Am2F1 + H5N4Am1D1F1 + H5N4D2F1 ) ) / ( H3N4F1 + H4N4F1 + H4N4F2 + H5N4F1 + H4N4Am1F1 + H4N4F3 + H5N4F2 + H4N4D1F1 + H4N4Am1F2 + H5N4Am1F1 + H5N4D1F1 + H4N4Am1F3 + H5N4F4 + H5N4Am2F1 + H5N4Am1D1F1 + H5N4D2F1 )
A3FG		A3FG = ( 0/3 * ( H3N5F1 ) + 1/3 * ( H4N5F1 + H4N5F2 + H4N5F3 + H4N5D1F1 + H4N5Am1F3 ) + 2/3 * ( H5N5F1 + H5N5Am1F1 + H5N5F2 + H5N5F3 + H5N5D1F1 + H5N5D1F2 + H5N5D2F1 ) + 3/3 * ( H6N5F1 + H6N5F2 + H6N5Am1F1 + H6N5D1F1 + H6N5F4 + H6N5D1F2 + H6N5Am2F1 + H6N5Am1D1F1 + H6N5D2F1 + H6N5Am3F1 + H6N5Am2D1F1 + H6N5Am1D2F1 ) ) / ( H3N5F1 + H4N5F1 + H4N5F2 + H5N5F1 + H5N5Am1F1 + H4N5F3 + H5N5F2 + H4N5D1F1 + …
A4FG		A4FG = ( 0/4 * (0) + 1/4 * ( H4N6F2 + H4N6F3 + H4N6D1F1 ) + 2/4 * ( H5N6F2 + H5N6F3 + H5N6F4 + H5N6F5 ) + 3/4 * ( H6N6F1 + H6N6F2 + H6N6Am1F1 + H6N6F3 + H6N6D1F1 + H6N6F4 + H6N6D1F2 + H6N6D1F3 ) + 4/4 * ( H7N6F1 + H7N6Am1F1 + H7N6F3 + H7N6D1F1 + H7N6D1F2 + H7N6Am2F1 + H7N6F5 + H7N6Am1D1F1 + H7N6D1F3 ) ) / ( H4N6F2 + H4N6F3 + H5N6F2 + H4N6D1F1 + H6N6F1 + H5N6F3 + H6N6F2 + H7N6F1 + H5N6F4 + H6N6Am1…
A2S0G	Galactosylation per antenna within Diantennary with no sialylation	A2S0G = ( 0/2 * ( H3N4F1 ) + 1/2 * ( H4N4 + H4N4F1 + H4N4F2 + H4N4F3 ) + 2/2 * ( H5N4 + H5N4F1 + H5N4F2 + H5N4F4 ) ) / ( H3N4F1 + H4N4 + H4N4F1 + H5N4 + H4N4F2 + H5N4F1 + H4N4F3 + H5N4F2 + H5N4F4 )
A2SG	Galactosylation per antenna within Diantennary with sialylation	A2SG = ( 0/2 * (0) + 1/2 * ( H4N4D1 + H4N4Am1F1 + H4N4D1F1 + H4N4Am1F2 + H4N4Am1F3 ) + 2/2 * ( H5N4Am1 + H5N4D1 + H5N4Am1F1 + H5N4D1F1 + H5N4Am1D1 + H5N4D2 + H5N4Am2F1 + H5N4Am1D1F1 + H5N4D2F1 ) ) / ( H4N4D1 + H4N4Am1F1 + H5N4Am1 + H4N4D1F1 + H5N4D1 + H4N4Am1F2 + H5N4Am1F1 + H5N4D1F1 + H4N4Am1F3 + H5N4Am1D1 + H5N4D2 + H5N4Am2F1 + H5N4Am1D1F1 + H5N4D2F1 )
A2F0S0G	Galactosylation per antenna within Diantennary with no sialylation and no fucosylation	A2F0S0G = ( 0/2 * (0) + 1/2 * ( H4N4 ) + 2/2 * ( H5N4 ) ) / ( H4N4 + H5N4 )
A2FS0G	Galactosylation per antenna within Diantennary with no sialylation and fucosylation	A2FS0G = ( 0/2 * ( H3N4F1 ) + 1/2 * ( H4N4F1 + H4N4F2 + H4N4F3 ) + 2/2 * ( H5N4F1 + H5N4F2 + H5N4F4 ) ) / ( H3N4F1 + H4N4F1 + H4N4F2 + H5N4F1 + H4N4F3 + H5N4F2 + H5N4F4 )
A2F0SG	Galactosylation per antenna within Diantennary with sialylation and no fucosylation	A2F0SG = ( 0/2 * (0) + 1/2 * ( H4N4D1 ) + 2/2 * ( H5N4Am1 + H5N4D1 + H5N4Am1D1 + H5N4D2 ) ) / ( H4N4D1 + H5N4Am1 + H5N4D1 + H5N4Am1D1 + H5N4D2 )
A2FSG	Galactosylation per antenna within Diantennary with sialylation and fucosylation	A2FSG = ( 0/2 * (0) + 1/2 * ( H4N4Am1F1 + H4N4D1F1 + H4N4Am1F2 + H4N4Am1F3 ) + 2/2 * ( H5N4Am1F1 + H5N4D1F1 + H5N4Am2F1 + H5N4Am1D1F1 + H5N4D2F1 ) ) / ( H4N4Am1F1 + H4N4D1F1 + H4N4Am1F2 + H5N4Am1F1 + H5N4D1F1 + H4N4Am1F3 + H5N4Am2F1 + H5N4Am1D1F1 + H5N4D2F1 )
A1S	Sialylation per antenna within monoantennary	A1S = ( 0/1 * (0) + 1/1 * ( H4N3D1 + H4N3Am1F1 + H4N3D1F1 ) ) / ( H4N3D1 + H4N3Am1F1 + H4N3D1F1 )
A2S		A2S = ( 0/2 * ( H3N4F1 + H4N4 + H4N4F1 + H5N4 + H4N4F2 + H5N4F1 + H4N4F3 + H5N4F2 + H5N4F4 ) + 1/2 * ( H4N4D1 + H4N4Am1F1 + H5N4Am1 + H4N4D1F1 + H5N4D1 + H4N4Am1F2 + H5N4Am1F1 + H5N4D1F1 + H4N4Am1F3 ) + 2/2 * ( H5N4Am1D1 + H5N4D2 + H5N4Am2F1 + H5N4Am1D1F1 + H5N4D2F1 ) ) / ( H3N4F1 + H4N4 + H4N4F1 + H5N4 + H4N4F2 + H5N4F1 + H4N4D1 + H4N4Am1F1 + H4N4F3 + H5N4Am1 + H5N4F2 + H4N4D1F1 + H5N4D1 + H4N4A…
A3S		A3S = ( 0/3 * ( H3N5 + H3N5F1 + H4N5 + H4N5F1 + H5N5 + H4N5F2 + H5N5F1 + H6N5 + H4N5F3 + H5N5F2 + H6N5F1 + H5N5F3 + H6N5F2 + H6N5F4 ) + 1/3 * ( H4N5D1 + H5N5Am1F1 + H4N5D1F1 + H5N5D1 + H5N5D1F1 + H4N5Am1F3 + H6N5Am1F1 + H5N5D1F2 + H6N5D1F1 + H6N5D1F2 ) + 2/3 * ( H5N5Am1D1 + H5N5D2 + H6N5Am1D1 + H5N5D2F1 + H6N5D2 + H6N5Am2F1 + H6N5Am1D1F1 + H6N5D2F1 ) + 3/3 * ( H6N5Am1D2 + H6N5D3 + H6N5Am3F1 + H6N…
A4S		A4S = ( 0/4 * ( H5N6 + H4N6F2 + H4N6F3 + H5N6F2 + H6N6F1 + H5N6F3 + H6N6F2 + H7N6F1 + H5N6F4 + H6N6F3 + H5N6F5 + H6N6F4 + H7N6F3 + H7N6F5 ) + 1/4 * ( H4N6D1F1 + H6N6Am1F1 + H6N6D1F1 + H7N6Am1F1 + H6N6D1F2 + H7N6D1F1 + H6N6D1F3 + H7N6D1F2 + H7N6D1F3 ) + 2/4 * ( H7N6Am2F1 + H7N6Am1D1F1 ) + 3/4 * (0) + 4/4 * (0) ) / ( H5N6 + H4N6F2 + H4N6F3 + H5N6F2 + H4N6D1F1 + H6N6F1 + H5N6F3 + H6N6F2 + H7N6F1 + H…
A1F0S	Sialylation per antenna within monoantennary with no-fucosylation	A1F0S = ( 0/1 * (0) + 1/1 * ( H4N3D1 ) ) / ( H4N3D1 )
A2F0S		A2F0S = ( 0/2 * ( H4N4 + H5N4 ) + 1/2 * ( H4N4D1 + H5N4Am1 + H5N4D1 ) + 2/2 * ( H5N4Am1D1 + H5N4D2 ) ) / ( H4N4 + H5N4 + H4N4D1 + H5N4Am1 + H5N4D1 + H5N4Am1D1 + H5N4D2 )
A3F0S		A3F0S = ( 0/3 * ( H3N5 + H4N5 + H5N5 + H6N5 ) + 1/3 * ( H4N5D1 + H5N5D1 ) + 2/3 * ( H5N5Am1D1 + H5N5D2 + H6N5Am1D1 + H6N5D2 ) + 3/3 * ( H6N5Am1D2 + H6N5D3 ) ) / ( H3N5 + H4N5 + H5N5 + H4N5D1 + H6N5 + H5N5D1 + H5N5Am1D1 + H5N5D2 + H6N5Am1D1 + H6N5D2 + H6N5Am1D2 + H6N5D3 )
A4F0S		A4F0S = ( 0/4 * ( H5N6 ) + 1/4 * (0) + 2/4 * (0) + 3/4 * (0) + 4/4 * (0) ) / ( H5N6 )
A1FS	Sialylation per antenna within monoantennary with fucosylation	A1FS = ( 0/1 * (0) + 1/1 * ( H4N3Am1F1 + H4N3D1F1 ) ) / ( H4N3Am1F1 + H4N3D1F1 )
A2FS		A2FS = ( 0/2 * ( H3N4F1 + H4N4F1 + H4N4F2 + H5N4F1 + H4N4F3 + H5N4F2 + H5N4F4 ) + 1/2 * ( H4N4Am1F1 + H4N4D1F1 + H4N4Am1F2 + H5N4Am1F1 + H5N4D1F1 + H4N4Am1F3 ) + 2/2 * ( H5N4Am2F1 + H5N4Am1D1F1 + H5N4D2F1 ) ) / ( H3N4F1 + H4N4F1 + H4N4F2 + H5N4F1 + H4N4Am1F1 + H4N4F3 + H5N4F2 + H4N4D1F1 + H4N4Am1F2 + H5N4Am1F1 + H5N4D1F1 + H4N4Am1F3 + H5N4F4 + H5N4Am2F1 + H5N4Am1D1F1 + H5N4D2F1 )
A3FS		A3FS = ( 0/3 * ( H3N5F1 + H4N5F1 + H4N5F2 + H5N5F1 + H4N5F3 + H5N5F2 + H6N5F1 + H5N5F3 + H6N5F2 + H6N5F4 ) + 1/3 * ( H5N5Am1F1 + H4N5D1F1 + H5N5D1F1 + H4N5Am1F3 + H6N5Am1F1 + H5N5D1F2 + H6N5D1F1 + H6N5D1F2 ) + 2/3 * ( H5N5D2F1 + H6N5Am2F1 + H6N5Am1D1F1 + H6N5D2F1 ) + 3/3 * ( H6N5Am3F1 + H6N5Am2D1F1 + H6N5Am1D2F1 ) ) / ( H3N5F1 + H4N5F1 + H4N5F2 + H5N5F1 + H5N5Am1F1 + H4N5F3 + H5N5F2 + H4N5D1F1 + …
A4FS		A4FS = ( 0/4 * ( H4N6F2 + H4N6F3 + H5N6F2 + H6N6F1 + H5N6F3 + H6N6F2 + H7N6F1 + H5N6F4 + H6N6F3 + H5N6F5 + H6N6F4 + H7N6F3 + H7N6F5 ) + 1/4 * ( H4N6D1F1 + H6N6Am1F1 + H6N6D1F1 + H7N6Am1F1 + H6N6D1F2 + H7N6D1F1 + H6N6D1F3 + H7N6D1F2 + H7N6D1F3 ) + 2/4 * ( H7N6Am2F1 + H7N6Am1D1F1 ) + 3/4 * (0) + 4/4 * (0) ) / ( H4N6F2 + H4N6F3 + H5N6F2 + H4N6D1F1 + H6N6F1 + H5N6F3 + H6N6F2 + H7N6F1 + H5N6F4 + H6N6A…
A1FaS	Sialylation per antenna within monoantennary with multiple-fucosylation	A1FaS = ( 0/1 * (0) + 1/1 * (0) ) / (0)
A2FaS		A2FaS = ( 0/2 * ( H4N4F2 + H4N4F3 + H5N4F2 + H5N4F4 ) + 1/2 * ( H4N4Am1F2 + H4N4Am1F3 ) + 2/2 * (0) ) / ( H4N4F2 + H4N4F3 + H5N4F2 + H4N4Am1F2 + H4N4Am1F3 + H5N4F4 )
A3FaS		A3FaS = ( 0/3 * ( H4N5F2 + H4N5F3 + H5N5F2 + H5N5F3 + H6N5F2 + H6N5F4 ) + 1/3 * ( H4N5Am1F3 + H5N5D1F2 + H6N5D1F2 ) + 2/3 * (0) + 3/3 * (0) ) / ( H4N5F2 + H4N5F3 + H5N5F2 + H5N5F3 + H6N5F2 + H4N5Am1F3 + H5N5D1F2 + H6N5F4 + H6N5D1F2 )
A4FaS		A4FaS = ( 0/4 * ( H4N6F2 + H4N6F3 + H5N6F2 + H5N6F3 + H6N6F2 + H5N6F4 + H6N6F3 + H5N6F5 + H6N6F4 + H7N6F3 + H7N6F5 ) + 1/4 * ( H6N6D1F2 + H6N6D1F3 + H7N6D1F2 + H7N6D1F3 ) + 2/4 * (0) + 3/4 * (0) + 4/4 * (0) ) / ( H4N6F2 + H4N6F3 + H5N6F2 + H5N6F3 + H6N6F2 + H5N6F4 + H6N6F3 + H5N6F5 + H6N6F4 + H7N6F3 + H6N6D1F2 + H6N6D1F3 + H7N6D1F2 + H7N6F5 + H7N6D1F3 )
A1Am	α2,3-linked sialic acid per antenna within monoantennary	A1Am = ( 0/1 * ( H4N3D1 + H4N3D1F1 ) + 1/1 * ( H4N3Am1F1 ) ) / ( H4N3D1 + H4N3Am1F1 + H4N3D1F1 )
A2Am		A2Am = ( 0/2 * ( H3N4F1 + H4N4 + H4N4F1 + H5N4 + H4N4F2 + H5N4F1 + H4N4D1 + H4N4F3 + H5N4F2 + H4N4D1F1 + H5N4D1 + H5N4D1F1 + H5N4F4 + H5N4D2 + H5N4D2F1 ) + 1/2 * ( H4N4Am1F1 + H5N4Am1 + H4N4Am1F2 + H5N4Am1F1 + H4N4Am1F3 + H5N4Am1D1 + H5N4Am1D1F1 ) + 2/2 * ( H5N4Am2F1 ) ) / ( H3N4F1 + H4N4 + H4N4F1 + H5N4 + H4N4F2 + H5N4F1 + H4N4D1 + H4N4Am1F1 + H4N4F3 + H5N4Am1 + H5N4F2 + H4N4D1F1 + H5N4D1 + H4N4…
A3Am		A3Am = ( 0/3 * ( H3N5 + H3N5F1 + H4N5 + H4N5F1 + H5N5 + H4N5F2 + H5N5F1 + H4N5D1 + H6N5 + H4N5F3 + H5N5F2 + H4N5D1F1 + H6N5F1 + H5N5D1 + H5N5F3 + H6N5F2 + H5N5D1F1 + H5N5D1F2 + H6N5D1F1 + H5N5D2 + H6N5F4 + H6N5D1F2 + H5N5D2F1 + H6N5D2 + H6N5D2F1 + H6N5D3 ) + 1/3 * ( H5N5Am1F1 + H4N5Am1F3 + H6N5Am1F1 + H5N5Am1D1 + H6N5Am1D1 + H6N5Am1D1F1 + H6N5Am1D2 + H6N5Am1D2F1 ) + 2/3 * ( H6N5Am2F1 + H6N5Am2D1F…
A4Am		A4Am = ( 0/4 * ( H5N6 + H4N6F2 + H4N6F3 + H5N6F2 + H4N6D1F1 + H6N6F1 + H5N6F3 + H6N6F2 + H7N6F1 + H5N6F4 + H6N6F3 + H6N6D1F1 + H5N6F5 + H6N6F4 + H7N6F3 + H6N6D1F2 + H7N6D1F1 + H6N6D1F3 + H7N6D1F2 + H7N6F5 + H7N6D1F3 ) + 1/4 * ( H6N6Am1F1 + H7N6Am1F1 + H7N6Am1D1F1 ) + 2/4 * ( H7N6Am2F1 ) + 3/4 * (0) + 4/4 * (0) ) / ( H5N6 + H4N6F2 + H4N6F3 + H5N6F2 + H4N6D1F1 + H6N6F1 + H5N6F3 + H6N6F2 + H7N6F1 + …
A1F0Am	α2,3-linked sialic acid per antenna within monoantennary with no-fucosylation	A1F0Am = ( 0/1 * ( H4N3D1 ) + 1/1 * (0) ) / ( H4N3D1 )
A2F0Am		A2F0Am = ( 0/2 * ( H4N4 + H5N4 + H4N4D1 + H5N4D1 + H5N4D2 ) + 1/2 * ( H5N4Am1 + H5N4Am1D1 ) + 2/2 * (0) ) / ( H4N4 + H5N4 + H4N4D1 + H5N4Am1 + H5N4D1 + H5N4Am1D1 + H5N4D2 )
A3F0Am		A3F0Am = ( 0/3 * ( H3N5 + H4N5 + H5N5 + H4N5D1 + H6N5 + H5N5D1 + H5N5D2 + H6N5D2 + H6N5D3 ) + 1/3 * ( H5N5Am1D1 + H6N5Am1D1 + H6N5Am1D2 ) + 2/3 * (0) + 3/3 * (0) ) / ( H3N5 + H4N5 + H5N5 + H4N5D1 + H6N5 + H5N5D1 + H5N5Am1D1 + H5N5D2 + H6N5Am1D1 + H6N5D2 + H6N5Am1D2 + H6N5D3 )
A4F0Am		A4F0Am = ( 0/4 * ( H5N6 ) + 1/4 * (0) + 2/4 * (0) + 3/4 * (0) + 4/4 * (0) ) / ( H5N6 )
A1FAm	α2,3-linked sialic acid per antenna within monoantennary with fucosylation	A1FAm = ( 0/1 * ( H4N3D1F1 ) + 1/1 * ( H4N3Am1F1 ) ) / ( H4N3Am1F1 + H4N3D1F1 )
A2FAm		A2FAm = ( 0/2 * ( H3N4F1 + H4N4F1 + H4N4F2 + H5N4F1 + H4N4F3 + H5N4F2 + H4N4D1F1 + H5N4D1F1 + H5N4F4 + H5N4D2F1 ) + 1/2 * ( H4N4Am1F1 + H4N4Am1F2 + H5N4Am1F1 + H4N4Am1F3 + H5N4Am1D1F1 ) + 2/2 * ( H5N4Am2F1 ) ) / ( H3N4F1 + H4N4F1 + H4N4F2 + H5N4F1 + H4N4Am1F1 + H4N4F3 + H5N4F2 + H4N4D1F1 + H4N4Am1F2 + H5N4Am1F1 + H5N4D1F1 + H4N4Am1F3 + H5N4F4 + H5N4Am2F1 + H5N4Am1D1F1 + H5N4D2F1 )
A3FAm		A3FAm = ( 0/3 * ( H3N5F1 + H4N5F1 + H4N5F2 + H5N5F1 + H4N5F3 + H5N5F2 + H4N5D1F1 + H6N5F1 + H5N5F3 + H6N5F2 + H5N5D1F1 + H5N5D1F2 + H6N5D1F1 + H6N5F4 + H6N5D1F2 + H5N5D2F1 + H6N5D2F1 ) + 1/3 * ( H5N5Am1F1 + H4N5Am1F3 + H6N5Am1F1 + H6N5Am1D1F1 + H6N5Am1D2F1 ) + 2/3 * ( H6N5Am2F1 + H6N5Am2D1F1 ) + 3/3 * ( H6N5Am3F1 ) ) / ( H3N5F1 + H4N5F1 + H4N5F2 + H5N5F1 + H5N5Am1F1 + H4N5F3 + H5N5F2 + H4N5D1F1 +…
A4FAm		A4FAm = ( 0/4 * ( H4N6F2 + H4N6F3 + H5N6F2 + H4N6D1F1 + H6N6F1 + H5N6F3 + H6N6F2 + H7N6F1 + H5N6F4 + H6N6F3 + H6N6D1F1 + H5N6F5 + H6N6F4 + H7N6F3 + H6N6D1F2 + H7N6D1F1 + H6N6D1F3 + H7N6D1F2 + H7N6F5 + H7N6D1F3 ) + 1/4 * ( H6N6Am1F1 + H7N6Am1F1 + H7N6Am1D1F1 ) + 2/4 * ( H7N6Am2F1 ) + 3/4 * (0) + 4/4 * (0) ) / ( H4N6F2 + H4N6F3 + H5N6F2 + H4N6D1F1 + H6N6F1 + H5N6F3 + H6N6F2 + H7N6F1 + H5N6F4 + H6N6…
A1FaAm	α2,3-linked sialic acid per antenna within monoantennary with multiple-fucosylation	A1FaAm = ( 0/1 * (0) + 1/1 * (0) ) / (0)
A2FaAm		A2FaAm = ( 0/2 * ( H4N4F2 + H4N4F3 + H5N4F2 + H5N4F4 ) + 1/2 * ( H4N4Am1F2 + H4N4Am1F3 ) + 2/2 * (0) ) / ( H4N4F2 + H4N4F3 + H5N4F2 + H4N4Am1F2 + H4N4Am1F3 + H5N4F4 )
A3FaAm		A3FaAm = ( 0/3 * ( H4N5F2 + H4N5F3 + H5N5F2 + H5N5F3 + H6N5F2 + H5N5D1F2 + H6N5F4 + H6N5D1F2 ) + 1/3 * ( H4N5Am1F3 ) + 2/3 * (0) + 3/3 * (0) ) / ( H4N5F2 + H4N5F3 + H5N5F2 + H5N5F3 + H6N5F2 + H4N5Am1F3 + H5N5D1F2 + H6N5F4 + H6N5D1F2 )
A4FaAm		A4FaAm = ( 0/4 * ( H4N6F2 + H4N6F3 + H5N6F2 + H5N6F3 + H6N6F2 + H5N6F4 + H6N6F3 + H5N6F5 + H6N6F4 + H7N6F3 + H6N6D1F2 + H6N6D1F3 + H7N6D1F2 + H7N6F5 + H7N6D1F3 ) + 1/4 * (0) + 2/4 * (0) + 3/4 * (0) + 4/4 * (0) ) / ( H4N6F2 + H4N6F3 + H5N6F2 + H5N6F3 + H6N6F2 + H5N6F4 + H6N6F3 + H5N6F5 + H6N6F4 + H7N6F3 + H6N6D1F2 + H6N6D1F3 + H7N6D1F2 + H7N6F5 + H7N6D1F3 )
A1D	α2,6-linked sialic acid per antenna within monoantennary	A1D = ( 0/1 * ( H4N3Am1F1 ) + 1/1 * ( H4N3D1 + H4N3D1F1 ) ) / ( H4N3D1 + H4N3Am1F1 + H4N3D1F1 )
A2D		A2D = ( 0/2 * ( H3N4F1 + H4N4 + H4N4F1 + H5N4 + H4N4F2 + H5N4F1 + H4N4Am1F1 + H4N4F3 + H5N4Am1 + H5N4F2 + H4N4Am1F2 + H5N4Am1F1 + H4N4Am1F3 + H5N4F4 + H5N4Am2F1 ) + 1/2 * ( H4N4D1 + H4N4D1F1 + H5N4D1 + H5N4D1F1 + H5N4Am1D1 + H5N4Am1D1F1 ) + 2/2 * ( H5N4D2 + H5N4D2F1 ) ) / ( H3N4F1 + H4N4 + H4N4F1 + H5N4 + H4N4F2 + H5N4F1 + H4N4D1 + H4N4Am1F1 + H4N4F3 + H5N4Am1 + H5N4F2 + H4N4D1F1 + H5N4D1 + H4N4A…
A3D		A3D = ( 0/3 * ( H3N5 + H3N5F1 + H4N5 + H4N5F1 + H5N5 + H4N5F2 + H5N5F1 + H6N5 + H5N5Am1F1 + H4N5F3 + H5N5F2 + H6N5F1 + H5N5F3 + H6N5F2 + H4N5Am1F3 + H6N5Am1F1 + H6N5F4 + H6N5Am2F1 + H6N5Am3F1 ) + 1/3 * ( H4N5D1 + H4N5D1F1 + H5N5D1 + H5N5D1F1 + H5N5Am1D1 + H5N5D1F2 + H6N5D1F1 + H6N5Am1D1 + H6N5D1F2 + H6N5Am1D1F1 + H6N5Am2D1F1 ) + 2/3 * ( H5N5D2 + H5N5D2F1 + H6N5D2 + H6N5D2F1 + H6N5Am1D2 + H6N5Am1D…
A4D		A4D = ( 0/4 * ( H5N6 + H4N6F2 + H4N6F3 + H5N6F2 + H6N6F1 + H5N6F3 + H6N6F2 + H7N6F1 + H5N6F4 + H6N6Am1F1 + H6N6F3 + H5N6F5 + H6N6F4 + H7N6Am1F1 + H7N6F3 + H7N6Am2F1 + H7N6F5 ) + 1/4 * ( H4N6D1F1 + H6N6D1F1 + H6N6D1F2 + H7N6D1F1 + H6N6D1F3 + H7N6D1F2 + H7N6Am1D1F1 + H7N6D1F3 ) + 2/4 * (0) + 3/4 * (0) + 4/4 * (0) ) / ( H5N6 + H4N6F2 + H4N6F3 + H5N6F2 + H4N6D1F1 + H6N6F1 + H5N6F3 + H6N6F2 + H7N6F1 +…
A1F0D	α2,6-linked sialic acid per antenna within monoantennary with no fucosylation	A1F0D = ( 0/1 * (0) + 1/1 * ( H4N3D1 ) ) / ( H4N3D1 )
A2F0D		A2F0D = ( 0/2 * ( H4N4 + H5N4 + H5N4Am1 ) + 1/2 * ( H4N4D1 + H5N4D1 + H5N4Am1D1 ) + 2/2 * ( H5N4D2 ) ) / ( H4N4 + H5N4 + H4N4D1 + H5N4Am1 + H5N4D1 + H5N4Am1D1 + H5N4D2 )
A3F0D		A3F0D = ( 0/3 * ( H3N5 + H4N5 + H5N5 + H6N5 ) + 1/3 * ( H4N5D1 + H5N5D1 + H5N5Am1D1 + H6N5Am1D1 ) + 2/3 * ( H5N5D2 + H6N5D2 + H6N5Am1D2 ) + 3/3 * ( H6N5D3 ) ) / ( H3N5 + H4N5 + H5N5 + H4N5D1 + H6N5 + H5N5D1 + H5N5Am1D1 + H5N5D2 + H6N5Am1D1 + H6N5D2 + H6N5Am1D2 + H6N5D3 )
A4F0D		A4F0D = ( 0/4 * ( H5N6 ) + 1/4 * (0) + 2/4 * (0) + 3/4 * (0) + 4/4 * (0) ) / ( H5N6 )
A1FD	α2,6-linked sialic acid per antenna within monoantennary with fucosylation	A1FD = ( 0/1 * ( H4N3Am1F1 ) + 1/1 * ( H4N3D1F1 ) ) / ( H4N3Am1F1 + H4N3D1F1 )
A2FD		A2FD = ( 0/2 * ( H3N4F1 + H4N4F1 + H4N4F2 + H5N4F1 + H4N4Am1F1 + H4N4F3 + H5N4F2 + H4N4Am1F2 + H5N4Am1F1 + H4N4Am1F3 + H5N4F4 + H5N4Am2F1 ) + 1/2 * ( H4N4D1F1 + H5N4D1F1 + H5N4Am1D1F1 ) + 2/2 * ( H5N4D2F1 ) ) / ( H3N4F1 + H4N4F1 + H4N4F2 + H5N4F1 + H4N4Am1F1 + H4N4F3 + H5N4F2 + H4N4D1F1 + H4N4Am1F2 + H5N4Am1F1 + H5N4D1F1 + H4N4Am1F3 + H5N4F4 + H5N4Am2F1 + H5N4Am1D1F1 + H5N4D2F1 )
A3FD		A3FD = ( 0/3 * ( H3N5F1 + H4N5F1 + H4N5F2 + H5N5F1 + H5N5Am1F1 + H4N5F3 + H5N5F2 + H6N5F1 + H5N5F3 + H6N5F2 + H4N5Am1F3 + H6N5Am1F1 + H6N5F4 + H6N5Am2F1 + H6N5Am3F1 ) + 1/3 * ( H4N5D1F1 + H5N5D1F1 + H5N5D1F2 + H6N5D1F1 + H6N5D1F2 + H6N5Am1D1F1 + H6N5Am2D1F1 ) + 2/3 * ( H5N5D2F1 + H6N5D2F1 + H6N5Am1D2F1 ) + 3/3 * (0) ) / ( H3N5F1 + H4N5F1 + H4N5F2 + H5N5F1 + H5N5Am1F1 + H4N5F3 + H5N5F2 + H4N5D1F1 …
A4FD		A4FD = ( 0/4 * ( H4N6F2 + H4N6F3 + H5N6F2 + H6N6F1 + H5N6F3 + H6N6F2 + H7N6F1 + H5N6F4 + H6N6Am1F1 + H6N6F3 + H5N6F5 + H6N6F4 + H7N6Am1F1 + H7N6F3 + H7N6Am2F1 + H7N6F5 ) + 1/4 * ( H4N6D1F1 + H6N6D1F1 + H6N6D1F2 + H7N6D1F1 + H6N6D1F3 + H7N6D1F2 + H7N6Am1D1F1 + H7N6D1F3 ) + 2/4 * (0) + 3/4 * (0) + 4/4 * (0) ) / ( H4N6F2 + H4N6F3 + H5N6F2 + H4N6D1F1 + H6N6F1 + H5N6F3 + H6N6F2 + H7N6F1 + H5N6F4 + H6N…
A1GS	Sialylation per antenna within monoantennary with galactosylation	A1GS = ( ( 0/1 * (0) + 1/1 * ( H4N3D1 + H4N3Am1F1 + H4N3D1F1 ) ) / ( H4N3D1 + H4N3Am1F1 + H4N3D1F1 ) ) / ( ( 0/1 * (0) + 1/1 * ( H4N3D1 + H4N3Am1F1 + H4N3D1F1 ) ) / ( H4N3D1 + H4N3Am1F1 + H4N3D1F1 ) )
A2GS		A2GS = ( ( 0/2 * ( H3N4F1 + H4N4 + H4N4F1 + H5N4 + H4N4F2 + H5N4F1 + H4N4F3 + H5N4F2 + H5N4F4 ) + 1/2 * ( H4N4D1 + H4N4Am1F1 + H5N4Am1 + H4N4D1F1 + H5N4D1 + H4N4Am1F2 + H5N4Am1F1 + H5N4D1F1 + H4N4Am1F3 ) + 2/2 * ( H5N4Am1D1 + H5N4D2 + H5N4Am2F1 + H5N4Am1D1F1 + H5N4D2F1 ) ) / ( H3N4F1 + H4N4 + H4N4F1 + H5N4 + H4N4F2 + H5N4F1 + H4N4D1 + H4N4Am1F1 + H4N4F3 + H5N4Am1 + H5N4F2 + H4N4D1F1 + H5N4D1 + H4…
A3GS		A3GS = ( ( 0/3 * ( H3N5 + H3N5F1 + H4N5 + H4N5F1 + H5N5 + H4N5F2 + H5N5F1 + H6N5 + H4N5F3 + H5N5F2 + H6N5F1 + H5N5F3 + H6N5F2 + H6N5F4 ) + 1/3 * ( H4N5D1 + H5N5Am1F1 + H4N5D1F1 + H5N5D1 + H5N5D1F1 + H4N5Am1F3 + H6N5Am1F1 + H5N5D1F2 + H6N5D1F1 + H6N5D1F2 ) + 2/3 * ( H5N5Am1D1 + H5N5D2 + H6N5Am1D1 + H5N5D2F1 + H6N5D2 + H6N5Am2F1 + H6N5Am1D1F1 + H6N5D2F1 ) + 3/3 * ( H6N5Am1D2 + H6N5D3 + H6N5Am3F1 + …
A4GS		A4GS = ( ( 0/4 * ( H5N6 + H4N6F2 + H4N6F3 + H5N6F2 + H6N6F1 + H5N6F3 + H6N6F2 + H7N6F1 + H5N6F4 + H6N6F3 + H5N6F5 + H6N6F4 + H7N6F3 + H7N6F5 ) + 1/4 * ( H4N6D1F1 + H6N6Am1F1 + H6N6D1F1 + H7N6Am1F1 + H6N6D1F2 + H7N6D1F1 + H6N6D1F3 + H7N6D1F2 + H7N6D1F3 ) + 2/4 * ( H7N6Am2F1 + H7N6Am1D1F1 ) + 3/4 * (0) + 4/4 * (0) ) / ( H5N6 + H4N6F2 + H4N6F3 + H5N6F2 + H4N6D1F1 + H6N6F1 + H5N6F3 + H6N6F2 + H7N6F1 …
A1F0GS	Sialylation per antenna within monoantennary with galactosylation and no fucosylation	A1F0GS = ( ( 0/1 * (0) + 1/1 * ( H4N3D1 ) ) / ( H4N3D1 ) ) / ( ( 0/1 * (0) + 1/1 * ( H4N3D1 ) ) / ( H4N3D1 ) )
A2F0GS		A2F0GS = ( ( 0/2 * ( H4N4 + H5N4 ) + 1/2 * ( H4N4D1 + H5N4Am1 + H5N4D1 ) + 2/2 * ( H5N4Am1D1 + H5N4D2 ) ) / ( H4N4 + H5N4 + H4N4D1 + H5N4Am1 + H5N4D1 + H5N4Am1D1 + H5N4D2 ) ) / ( ( 0/2 * (0) + 1/2 * ( H4N4 + H4N4D1 ) + 2/2 * ( H5N4 + H5N4Am1 + H5N4D1 + H5N4Am1D1 + H5N4D2 ) ) / ( H4N4 + H5N4 + H4N4D1 + H5N4Am1 + H5N4D1 + H5N4Am1D1 + H5N4D2 ) )
A3F0GS		A3F0GS = ( ( 0/3 * ( H3N5 + H4N5 + H5N5 + H6N5 ) + 1/3 * ( H4N5D1 + H5N5D1 ) + 2/3 * ( H5N5Am1D1 + H5N5D2 + H6N5Am1D1 + H6N5D2 ) + 3/3 * ( H6N5Am1D2 + H6N5D3 ) ) / ( H3N5 + H4N5 + H5N5 + H4N5D1 + H6N5 + H5N5D1 + H5N5Am1D1 + H5N5D2 + H6N5Am1D1 + H6N5D2 + H6N5Am1D2 + H6N5D3 ) ) / ( ( 0/3 * ( H3N5 ) + 1/3 * ( H4N5 + H4N5D1 ) + 2/3 * ( H5N5 + H5N5D1 + H5N5Am1D1 + H5N5D2 ) + 3/3 * ( H6N5 + H6N5Am1D1 +…
A4F0GS		A4F0GS = ( ( 0/4 * ( H5N6 ) + 1/4 * (0) + 2/4 * (0) + 3/4 * (0) + 4/4 * (0) ) / ( H5N6 + H4N6F2 + H4N6F3 + H5N6F2 + H4N6D1F1 + H6N6F1 + H5N6F3 + H6N6F2 + H7N6F1 + H5N6F4 + H6N6Am1F1 + H6N6F3 + H6N6D1F1 + H5N6F5 + H6N6F4 + H7N6Am1F1 + H7N6F3 + H6N6D1F2 + H7N6D1F1 + H6N6D1F3 + H7N6D1F2 + H7N6Am2F1 + H7N6F5 + H7N6Am1D1F1 + H7N6D1F3 ) ) / ( ( 0/4 * (0) + 1/4 * (0) + 2/4 * ( H5N6 ) + 3/4 * (0) + 4/4 *…
A1FGS	Sialylation per antenna within monoantennary with galactosylation and fucosylation	A1FGS = ( ( 0/1 * (0) + 1/1 * ( H4N3Am1F1 + H4N3D1F1 ) ) / ( H4N3Am1F1 + H4N3D1F1 ) ) / ( ( 0/1 * (0) + 1/1 * ( H4N3Am1F1 + H4N3D1F1 ) ) / ( H4N3Am1F1 + H4N3D1F1 ) )
A2FGS		A2FGS = ( ( 0/2 * ( H3N4F1 + H4N4F1 + H4N4F2 + H5N4F1 + H4N4F3 + H5N4F2 + H5N4F4 ) + 1/2 * ( H4N4Am1F1 + H4N4D1F1 + H4N4Am1F2 + H5N4Am1F1 + H5N4D1F1 + H4N4Am1F3 ) + 2/2 * ( H5N4Am2F1 + H5N4Am1D1F1 + H5N4D2F1 ) ) / ( H3N4F1 + H4N4F1 + H4N4F2 + H5N4F1 + H4N4Am1F1 + H4N4F3 + H5N4F2 + H4N4D1F1 + H4N4Am1F2 + H5N4Am1F1 + H5N4D1F1 + H4N4Am1F3 + H5N4F4 + H5N4Am2F1 + H5N4Am1D1F1 + H5N4D2F1 ) ) / ( ( 0/2 *…
A3FGS		A3FGS = ( ( 0/3 * ( H3N5F1 + H4N5F1 + H4N5F2 + H5N5F1 + H4N5F3 + H5N5F2 + H6N5F1 + H5N5F3 + H6N5F2 + H6N5F4 ) + 1/3 * ( H5N5Am1F1 + H4N5D1F1 + H5N5D1F1 + H4N5Am1F3 + H6N5Am1F1 + H5N5D1F2 + H6N5D1F1 + H6N5D1F2 ) + 2/3 * ( H5N5D2F1 + H6N5Am2F1 + H6N5Am1D1F1 + H6N5D2F1 ) + 3/3 * ( H6N5Am3F1 + H6N5Am2D1F1 + H6N5Am1D2F1 ) ) / ( H3N5F1 + H4N5F1 + H4N5F2 + H5N5F1 + H5N5Am1F1 + H4N5F3 + H5N5F2 + H4N5D1F1…
A4FGS		A4FGS = ( ( 0/4 * ( H4N6F2 + H4N6F3 + H5N6F2 + H6N6F1 + H5N6F3 + H6N6F2 + H7N6F1 + H5N6F4 + H6N6F3 + H5N6F5 + H6N6F4 + H7N6F3 + H7N6F5 ) + 1/4 * ( H4N6D1F1 + H6N6Am1F1 + H6N6D1F1 + H7N6Am1F1 + H6N6D1F2 + H7N6D1F1 + H6N6D1F3 + H7N6D1F2 + H7N6D1F3 ) + 2/4 * ( H7N6Am2F1 + H7N6Am1D1F1 ) + 3/4 * (0) + 4/4 * (0) ) / ( H5N6 + H4N6F2 + H4N6F3 + H5N6F2 + H4N6D1F1 + H6N6F1 + H5N6F3 + H6N6F2 + H7N6F1 + H5N6…
A1GAm	α2,3-linked sialic acid per antenna within monoantennary with galactosylation	A1GAm = ( ( 0/1 * ( H4N3D1 + H4N3D1F1 ) + 1/1 * ( H4N3Am1F1 ) ) / ( H4N3D1 + H4N3Am1F1 + H4N3D1F1 ) ) / ( ( 0/1 * (0) + 1/1 * ( H4N3D1 + H4N3Am1F1 + H4N3D1F1 ) ) / ( H4N3D1 + H4N3Am1F1 + H4N3D1F1 ) )
A2GAm		A2GAm = ( ( 0/2 * ( H3N4F1 + H4N4 + H4N4F1 + H5N4 + H4N4F2 + H5N4F1 + H4N4D1 + H4N4F3 + H5N4F2 + H4N4D1F1 + H5N4D1 + H5N4D1F1 + H5N4F4 + H5N4D2 + H5N4D2F1 ) + 1/2 * ( H4N4Am1F1 + H5N4Am1 + H4N4Am1F2 + H5N4Am1F1 + H4N4Am1F3 + H5N4Am1D1 + H5N4Am1D1F1 ) + 2/2 * ( H5N4Am2F1 ) ) / ( H3N4F1 + H4N4 + H4N4F1 + H5N4 + H4N4F2 + H5N4F1 + H4N4D1 + H4N4Am1F1 + H4N4F3 + H5N4Am1 + H5N4F2 + H4N4D1F1 + H5N4D1 + H…
A3GAm		A3GAm = ( ( 0/3 * ( H3N5 + H3N5F1 + H4N5 + H4N5F1 + H5N5 + H4N5F2 + H5N5F1 + H4N5D1 + H6N5 + H4N5F3 + H5N5F2 + H4N5D1F1 + H6N5F1 + H5N5D1 + H5N5F3 + H6N5F2 + H5N5D1F1 + H5N5D1F2 + H6N5D1F1 + H5N5D2 + H6N5F4 + H6N5D1F2 + H5N5D2F1 + H6N5D2 + H6N5D2F1 + H6N5D3 ) + 1/3 * ( H5N5Am1F1 + H4N5Am1F3 + H6N5Am1F1 + H5N5Am1D1 + H6N5Am1D1 + H6N5Am1D1F1 + H6N5Am1D2 + H6N5Am1D2F1 ) + 2/3 * ( H6N5Am2F1 + H6N5Am2…
A4GAm		A4GAm = ( ( 0/4 * ( H5N6 + H4N6F2 + H4N6F3 + H5N6F2 + H4N6D1F1 + H6N6F1 + H5N6F3 + H6N6F2 + H7N6F1 + H5N6F4 + H6N6F3 + H6N6D1F1 + H5N6F5 + H6N6F4 + H7N6F3 + H6N6D1F2 + H7N6D1F1 + H6N6D1F3 + H7N6D1F2 + H7N6F5 + H7N6D1F3 ) + 1/4 * ( H6N6Am1F1 + H7N6Am1F1 + H7N6Am1D1F1 ) + 2/4 * ( H7N6Am2F1 ) + 3/4 * (0) + 4/4 * (0) ) / ( H5N6 + H4N6F2 + H4N6F3 + H5N6F2 + H4N6D1F1 + H6N6F1 + H5N6F3 + H6N6F2 + H7N6F1…
A1F0GAm	of α2,3-linked sialic acid per antenna within monoantennary with galactosylation and no-fucosylation	A1F0GAm = ( ( 0/1 * ( H4N3D1 ) + 1/1 * (0) ) / ( H4N3D1 ) ) / ( ( 0/1 * (0) + 1/1 * ( H4N3D1 ) ) / ( H4N3D1 ) )
A2F0GAm		A2F0GAm = ( ( 0/2 * ( H4N4 + H5N4 + H4N4D1 + H5N4D1 + H5N4D2 ) + 1/2 * ( H5N4Am1 + H5N4Am1D1 ) + 2/2 * (0) ) / ( H4N4 + H5N4 + H4N4D1 + H5N4Am1 + H5N4D1 + H5N4Am1D1 + H5N4D2 ) ) / ( ( 0/2 * (0) + 1/2 * ( H4N4 + H4N4D1 ) + 2/2 * ( H5N4 + H5N4Am1 + H5N4D1 + H5N4Am1D1 + H5N4D2 ) ) / ( H4N4 + H5N4 + H4N4D1 + H5N4Am1 + H5N4D1 + H5N4Am1D1 + H5N4D2 ) )
A3F0GAm		A3F0GAm = ( ( 0/3 * ( H3N5 + H4N5 + H5N5 + H4N5D1 + H6N5 + H5N5D1 + H5N5D2 + H6N5D2 + H6N5D3 ) + 1/3 * ( H5N5Am1D1 + H6N5Am1D1 + H6N5Am1D2 ) + 2/3 * (0) + 3/3 * (0) ) / ( H3N5 + H4N5 + H5N5 + H4N5D1 + H6N5 + H5N5D1 + H5N5Am1D1 + H5N5D2 + H6N5Am1D1 + H6N5D2 + H6N5Am1D2 + H6N5D3 ) ) / ( ( 0/3 * ( H3N5 ) + 1/3 * ( H4N5 + H4N5D1 ) + 2/3 * ( H5N5 + H5N5D1 + H5N5Am1D1 + H5N5D2 ) + 3/3 * ( H6N5 + H6N5Am…
A4F0GAm		A4F0GAm = ( ( 0/4 * ( H5N6 ) + 1/4 * (0) + 2/4 * (0) + 3/4 * (0) + 4/4 * (0) ) / ( H5N6 + H4N6F2 + H4N6F3 + H5N6F2 + H4N6D1F1 + H6N6F1 + H5N6F3 + H6N6F2 + H7N6F1 + H5N6F4 + H6N6Am1F1 + H6N6F3 + H6N6D1F1 + H5N6F5 + H6N6F4 + H7N6Am1F1 + H7N6F3 + H6N6D1F2 + H7N6D1F1 + H6N6D1F3 + H7N6D1F2 + H7N6Am2F1 + H7N6F5 + H7N6Am1D1F1 + H7N6D1F3 ) ) / ( ( 0/4 * (0) + 1/4 * (0) + 2/4 * ( H5N6 ) + 3/4 * (0) + 4/4 …
A1FGAm	α2,3-linked sialic acid per antenna within the monoantennary with galactosylation and fucosylation	A1FGAm = ( ( 0/1 * ( H4N3D1F1 ) + 1/1 * ( H4N3Am1F1 ) ) / ( H4N3Am1F1 + H4N3D1F1 ) ) / ( ( 0/1 * (0) + 1/1 * ( H4N3Am1F1 + H4N3D1F1 ) ) / ( H4N3Am1F1 + H4N3D1F1 ) )
A2FGAm		A2FGAm = ( ( 0/2 * ( H3N4F1 + H4N4F1 + H4N4F2 + H5N4F1 + H4N4F3 + H5N4F2 + H4N4D1F1 + H5N4D1F1 + H5N4F4 + H5N4D2F1 ) + 1/2 * ( H4N4Am1F1 + H4N4Am1F2 + H5N4Am1F1 + H4N4Am1F3 + H5N4Am1D1F1 ) + 2/2 * ( H5N4Am2F1 ) ) / ( H3N4F1 + H4N4F1 + H4N4F2 + H5N4F1 + H4N4Am1F1 + H4N4F3 + H5N4F2 + H4N4D1F1 + H4N4Am1F2 + H5N4Am1F1 + H5N4D1F1 + H4N4Am1F3 + H5N4F4 + H5N4Am2F1 + H5N4Am1D1F1 + H5N4D2F1 ) ) / ( ( 0/2 …
A3FGAm		A3FGAm = ( ( 0/3 * ( H3N5F1 + H4N5F1 + H4N5F2 + H5N5F1 + H4N5F3 + H5N5F2 + H4N5D1F1 + H6N5F1 + H5N5F3 + H6N5F2 + H5N5D1F1 + H5N5D1F2 + H6N5D1F1 + H6N5F4 + H6N5D1F2 + H5N5D2F1 + H6N5D2F1 ) + 1/3 * ( H5N5Am1F1 + H4N5Am1F3 + H6N5Am1F1 + H6N5Am1D1F1 + H6N5Am1D2F1 ) + 2/3 * ( H6N5Am2F1 + H6N5Am2D1F1 ) + 3/3 * ( H6N5Am3F1 ) ) / ( H3N5F1 + H4N5F1 + H4N5F2 + H5N5F1 + H5N5Am1F1 + H4N5F3 + H5N5F2 + H4N5D1F…
A4FGAm		A4FGAm = ( ( 0/4 * ( H4N6F2 + H4N6F3 + H5N6F2 + H4N6D1F1 + H6N6F1 + H5N6F3 + H6N6F2 + H7N6F1 + H5N6F4 + H6N6F3 + H6N6D1F1 + H5N6F5 + H6N6F4 + H7N6F3 + H6N6D1F2 + H7N6D1F1 + H6N6D1F3 + H7N6D1F2 + H7N6F5 + H7N6D1F3 ) + 1/4 * ( H6N6Am1F1 + H7N6Am1F1 + H7N6Am1D1F1 ) + 2/4 * ( H7N6Am2F1 ) + 3/4 * (0) + 4/4 * (0) ) / ( H5N6 + H4N6F2 + H4N6F3 + H5N6F2 + H4N6D1F1 + H6N6F1 + H5N6F3 + H6N6F2 + H7N6F1 + H5N…
A1GD	α2,6-linked sialic acid per antenna within monoantennary with galactosylation	A1GD = ( ( 0/1 * ( H4N3Am1F1 ) + 1/1 * ( H4N3D1 + H4N3D1F1 ) ) / ( H4N3D1 + H4N3Am1F1 + H4N3D1F1 ) ) / ( ( 0/1 * (0) + 1/1 * ( H4N3D1 + H4N3Am1F1 + H4N3D1F1 ) ) / ( H4N3D1 + H4N3Am1F1 + H4N3D1F1 ) )
A2GD		A2GD = ( ( 0/2 * ( H3N4F1 + H4N4 + H4N4F1 + H5N4 + H4N4F2 + H5N4F1 + H4N4Am1F1 + H4N4F3 + H5N4Am1 + H5N4F2 + H4N4Am1F2 + H5N4Am1F1 + H4N4Am1F3 + H5N4F4 + H5N4Am2F1 ) + 1/2 * ( H4N4D1 + H4N4D1F1 + H5N4D1 + H5N4D1F1 + H5N4Am1D1 + H5N4Am1D1F1 ) + 2/2 * ( H5N4D2 + H5N4D2F1 ) ) / ( H3N4F1 + H4N4 + H4N4F1 + H5N4 + H4N4F2 + H5N4F1 + H4N4D1 + H4N4Am1F1 + H4N4F3 + H5N4Am1 + H5N4F2 + H4N4D1F1 + H5N4D1 + H4…
A3GD		A3GD = ( ( 0/3 * ( H3N5 + H3N5F1 + H4N5 + H4N5F1 + H5N5 + H4N5F2 + H5N5F1 + H6N5 + H5N5Am1F1 + H4N5F3 + H5N5F2 + H6N5F1 + H5N5F3 + H6N5F2 + H4N5Am1F3 + H6N5Am1F1 + H6N5F4 + H6N5Am2F1 + H6N5Am3F1 ) + 1/3 * ( H4N5D1 + H4N5D1F1 + H5N5D1 + H5N5D1F1 + H5N5Am1D1 + H5N5D1F2 + H6N5D1F1 + H6N5Am1D1 + H6N5D1F2 + H6N5Am1D1F1 + H6N5Am2D1F1 ) + 2/3 * ( H5N5D2 + H5N5D2F1 + H6N5D2 + H6N5D2F1 + H6N5Am1D2 + H6N5A…
A4GD		A4GD = ( ( 0/4 * ( H5N6 + H4N6F2 + H4N6F3 + H5N6F2 + H6N6F1 + H5N6F3 + H6N6F2 + H7N6F1 + H5N6F4 + H6N6Am1F1 + H6N6F3 + H5N6F5 + H6N6F4 + H7N6Am1F1 + H7N6F3 + H7N6Am2F1 + H7N6F5 ) + 1/4 * ( H4N6D1F1 + H6N6D1F1 + H6N6D1F2 + H7N6D1F1 + H6N6D1F3 + H7N6D1F2 + H7N6Am1D1F1 + H7N6D1F3 ) + 2/4 * (0) + 3/4 * (0) + 4/4 * (0) ) / ( H5N6 + H4N6F2 + H4N6F3 + H5N6F2 + H4N6D1F1 + H6N6F1 + H5N6F3 + H6N6F2 + H7N6F…
A1F0GD	α2,6-linked sialic acid per antenna in monoantennary with galactosylation and no-fucosylation	A1F0GD = ( ( 0/1 * (0) + 1/1 * ( H4N3D1 ) ) / ( H4N3D1 ) ) / ( ( 0/1 * (0) + 1/1 * ( H4N3D1 ) ) / ( H4N3D1 ) )
A2F0GD		A2F0GD = ( ( 0/2 * ( H4N4 + H5N4 + H5N4Am1 ) + 1/2 * ( H4N4D1 + H5N4D1 + H5N4Am1D1 ) + 2/2 * ( H5N4D2 ) ) / ( H4N4 + H5N4 + H4N4D1 + H5N4Am1 + H5N4D1 + H5N4Am1D1 + H5N4D2 ) ) / ( ( 0/2 * (0) + 1/2 * ( H4N4 + H4N4D1 ) + 2/2 * ( H5N4 + H5N4Am1 + H5N4D1 + H5N4Am1D1 + H5N4D2 ) ) / ( H4N4 + H5N4 + H4N4D1 + H5N4Am1 + H5N4D1 + H5N4Am1D1 + H5N4D2 ) )
A3F0GD		A3F0GD = ( ( 0/3 * ( H3N5 + H4N5 + H5N5 + H6N5 ) + 1/3 * ( H4N5D1 + H5N5D1 + H5N5Am1D1 + H6N5Am1D1 ) + 2/3 * ( H5N5D2 + H6N5D2 + H6N5Am1D2 ) + 3/3 * ( H6N5D3 ) ) / ( H3N5 + H4N5 + H5N5 + H4N5D1 + H6N5 + H5N5D1 + H5N5Am1D1 + H5N5D2 + H6N5Am1D1 + H6N5D2 + H6N5Am1D2 + H6N5D3 ) ) / ( ( 0/3 * ( H3N5 ) + 1/3 * ( H4N5 + H4N5D1 ) + 2/3 * ( H5N5 + H5N5D1 + H5N5Am1D1 + H5N5D2 ) + 3/3 * ( H6N5 + H6N5Am1D1 +…
A4F0GD		A4F0GD = ( ( 0/4 * ( H5N6 ) + 1/4 * (0) + 2/4 * (0) + 3/4 * (0) + 4/4 * (0) ) / ( H5N6 + H4N6F2 + H4N6F3 + H5N6F2 + H4N6D1F1 + H6N6F1 + H5N6F3 + H6N6F2 + H7N6F1 + H5N6F4 + H6N6Am1F1 + H6N6F3 + H6N6D1F1 + H5N6F5 + H6N6F4 + H7N6Am1F1 + H7N6F3 + H6N6D1F2 + H7N6D1F1 + H6N6D1F3 + H7N6D1F2 + H7N6Am2F1 + H7N6F5 + H7N6Am1D1F1 + H7N6D1F3 ) ) / ( ( 0/4 * (0) + 1/4 * (0) + 2/4 * ( H5N6 ) + 3/4 * (0) + 4/4 *…
A1FGD	α2,6-linked sialic acid per antenna within monoantennary with galactosylation and fucosylation	A1FGD = ( ( 0/1 * ( H4N3Am1F1 ) + 1/1 * ( H4N3D1F1 ) ) / ( H4N3Am1F1 + H4N3D1F1 ) ) / ( ( 0/1 * (0) + 1/1 * ( H4N3Am1F1 + H4N3D1F1 ) ) / ( H4N3Am1F1 + H4N3D1F1 ) )
A2FGD		A2FGD = ( ( 0/2 * ( H3N4F1 + H4N4F1 + H4N4F2 + H5N4F1 + H4N4Am1F1 + H4N4F3 + H5N4F2 + H4N4Am1F2 + H5N4Am1F1 + H4N4Am1F3 + H5N4F4 + H5N4Am2F1 ) + 1/2 * ( H4N4D1F1 + H5N4D1F1 + H5N4Am1D1F1 ) + 2/2 * ( H5N4D2F1 ) ) / ( H3N4F1 + H4N4F1 + H4N4F2 + H5N4F1 + H4N4Am1F1 + H4N4F3 + H5N4F2 + H4N4D1F1 + H4N4Am1F2 + H5N4Am1F1 + H5N4D1F1 + H4N4Am1F3 + H5N4F4 + H5N4Am2F1 + H5N4Am1D1F1 + H5N4D2F1 ) ) / ( ( 0/2 *…
A3FGD		A3FGD = ( ( 0/3 * ( H3N5F1 + H4N5F1 + H4N5F2 + H5N5F1 + H5N5Am1F1 + H4N5F3 + H5N5F2 + H6N5F1 + H5N5F3 + H6N5F2 + H4N5Am1F3 + H6N5Am1F1 + H6N5F4 + H6N5Am2F1 + H6N5Am3F1 ) + 1/3 * ( H4N5D1F1 + H5N5D1F1 + H5N5D1F2 + H6N5D1F1 + H6N5D1F2 + H6N5Am1D1F1 + H6N5Am2D1F1 ) + 2/3 * ( H5N5D2F1 + H6N5D2F1 + H6N5Am1D2F1 ) + 3/3 * (0) ) / ( H3N5F1 + H4N5F1 + H4N5F2 + H5N5F1 + H5N5Am1F1 + H4N5F3 + H5N5F2 + H4N5D1…
A4FGD		A4FGD = ( ( 0/4 * ( H4N6F2 + H4N6F3 + H5N6F2 + H6N6F1 + H5N6F3 + H6N6F2 + H7N6F1 + H5N6F4 + H6N6Am1F1 + H6N6F3 + H5N6F5 + H6N6F4 + H7N6Am1F1 + H7N6F3 + H7N6Am2F1 + H7N6F5 ) + 1/4 * ( H4N6D1F1 + H6N6D1F1 + H6N6D1F2 + H7N6D1F1 + H6N6D1F3 + H7N6D1F2 + H7N6Am1D1F1 + H7N6D1F3 ) + 2/4 * (0) + 3/4 * (0) + 4/4 * (0) ) / ( H5N6 + H4N6F2 + H4N6F3 + H5N6F2 + H4N6D1F1 + H6N6F1 + H5N6F3 + H6N6F2 + H7N6F1 + H5…

## Sheet: S4_C_vs_N_Nglycan
Cancer (C) vs. adjacent normal epithelium cells (N) direct N-glycan comparison.													ID_Region
structure	m/z [M+Na]+	pval_ANOVA	pval_Ranksum	qval_Benjamini-Hochberg	Mean_N	Mean_C	SD_N	SD_C	n_N	n_C	Fold change C/N		D_N	E_N	H_N	I_N	N_N	O_N	A_C	B_C	D_C	E_C	F_C	G_C	H_C	I_C	J_C	K_C	L_C	M_C	N_C	O_C	P_C
H3N5	1542.56	0.0158068	0.0175765	0.0217121	0.897594	0.487901	0.344562	0.290019	6	15	0.543565		1.25292	1.00058	1.28285	0.831297	0.539525	0.478398	0.281822	0.4548	0.304502	1.25941	0.514712	0.357392	0.881528	0.594561	0.520877	0.457685	0.121611	0.323587	0.221038	0.71921	0.305783
H7N2	1581.53	0.00810279	0.00908554	0.0127198	1.41147	2.75837	0.400449	1.15777	6	15	1.95425		1.32551	1.79472	1.95345	1.34575	1.18327	0.866137	3.92423	1.45626	1.19833	5.48288	3.43683	1.64314	2.58666	3.62685	2.47987	1.8691	1.66806	2.58659	2.38995	3.46607	3.56067
H5N3F1	1606.56	0.000459626	0.000531573	0.00371689	0.484856	0.225545	0.208911	0.0446332	6	15	0.465179		0.442678	0.426165	0.339986	0.421558	0.374565	0.904186	0.247581	0.149321	0.213871	0.268544	0.187964	0.219253	0.24716	0.231097	0.325455	0.232627	0.241048	0.166336	0.211826	0.177869	0.263221
H4N3D1	1616.59	0.000613905	0.000707979	0.00371689	0.137965	0.357062	0.0354009	0.209108	6	15	2.58806		0.139052	0.159845	0.186298	0.143754	0.114347	0.0844974	0.625152	0.204239	0.207332	0.270306	0.257859	0.236661	0.165762	0.334285	0.268653	0.271686	0.915223	0.309907	0.23849	0.639377	0.411
H3N5F1	1688.61	0.00239623	0.00272453	0.0067312	3.77242	1.45821	1.41226	0.972192	6	15	0.386545		3.5573	5.8396	5.07891	3.36233	2.37868	2.41767	0.825093	1.10126	1.19469	4.13593	1.57477	1.26075	1.20456	2.27953	1.3766	2.45011	0.490573	0.673595	0.571682	0.552196	2.1818
H4N5	1704.61	0.0194779	0.0216006	0.0259208	0.657527	0.413673	0.220927	0.222421	6	15	0.629134		0.560446	0.465073	0.999765	0.63711	0.44199	0.840776	0.28169	0.346375	0.355888	0.616212	0.266761	0.263198	1.06391	0.356734	0.315958	0.647799	0.243631	0.256773	0.262571	0.535394	0.392192
H4N3D1F1	1762.65	0.00184572	0.00210453	0.0067312	0.345694	1.16552	0.106816	0.98464	6	15	3.37155		0.302996	0.424971	0.49941	0.374004	0.218834	0.253949	3.98845	0.462798	0.467939	0.777629	0.465833	1.06177	0.384748	1.01521	0.816823	0.730381	2.82916	0.842535	0.980172	1.51634	1.14308
H5N3D1	1778.64	0.0101979	0.0114023	0.0149655	0.128863	0.259927	0.0239461	0.120091	6	15	2.01708		0.169673	0.138725	0.102032	0.126828	0.109516	0.126405	0.439419	0.117619	0.26881	0.137637	0.183303	0.235614	0.0623469	0.223564	0.204722	0.27523	0.531883	0.334359	0.285678	0.322002	0.276712
H4N4F2	1793.64	0.00643509	0.00723518	0.0108528	1.35418	0.529049	0.90064	0.299393	6	15	0.390678		0.580797	1.89808	0.882568	0.887651	0.928029	2.94796	0.287079	0.455795	0.529539	0.827344	0.547155	0.252563	0.201769	1.12753	1.11039	0.31496	0.565902	0.382519	0.312778	0.280165	0.740254
H4N5F1	1850.67	0.000459626	0.000531573	0.00371689	2.72307	1.22255	0.767018	0.350273	6	15	0.448961		2.23927	2.31535	3.91049	3.38378	2.58916	1.90035	0.799252	1.61265	1.67744	1.1597	1.09302	1.28109	1.15806	1.22938	1.4875	1.67768	0.700522	1.11344	0.949747	0.692553	1.70624
H5N4Am1	1953.69	0.000611396	0.000705146	0.00371689	1.85507	1.13415	0.487198	0.216181	6	15	0.61138		1.88923	1.3846	1.69324	1.6658	1.70456	2.79296	0.943647	1.27636	1.27565	0.768821	0.967999	1.29088	1.35593	0.827252	1.15515	0.934757	1.02431	1.32597	1.44659	1.3687	1.05025
H5N4F2	1955.7	0.000459626	0.000531573	0.00371689	1.69194	0.649432	0.626385	0.164222	6	15	0.383838		1.43846	1.33145	1.35181	1.39363	1.6942	2.9421	0.584648	0.698843	0.799426	0.456931	0.493592	0.603462	0.508203	0.532399	1.00519	0.413485	0.882712	0.747056	0.708676	0.62511	0.68175
H5N4D1	1981.72	0.0158068	0.0175765	0.0217121	1.38126	2.35397	0.495088	1.48678	6	15	1.70422		1.98291	1.21478	0.823296	1.86183	1.54117	0.86355	2.18261	1.74958	2.77254	1.21688	2.25886	7.46088	2.34622	2.09976	1.10841	2.48759	1.60519	1.9461	1.61694	2.40102	2.0569
H4N5F2	1996.72	0.000613905	0.000707979	0.00371689	2.77302	0.82243	0.618536	0.461538	6	15	0.296583		1.63805	2.49867	3.26015	3.09578	3.19189	2.95354	0.404545	0.550546	1.0031	0.832078	1.64424	0.573958	0.259389	1.34246	1.46798	0.671372	0.423127	0.734303	0.44083	0.462769	1.52576
H5N5F1	2012.72	0.0101979	0.0114023	0.0149655	1.86241	0.910347	0.935335	0.333748	6	15	0.488801		1.05486	0.899118	3.06405	1.66297	2.95914	1.53432	0.603205	1.46937	1.25173	0.568451	0.724055	1.37464	0.604694	0.658341	0.932141	1.22908	0.748192	0.989478	0.773188	0.443443	1.28521
H4N4Am1F2	2083.76	0.00641786	0.00721631	0.0108528	0.473824	0.280225	0.152704	0.136163	6	15	0.591411		0.295245	0.588144	0.437575	0.668286	0.308336	0.545358	0.176341	0.199021	0.377353	0.170244	0.268359	0.27469	0.132828	0.719303	0.265104	0.278431	0.252924	0.256697	0.277788	0.324093	0.230198
H5N4D1F1	2127.78	0.00309345	0.00350738	0.00736551	1.45999	3.34307	0.369301	1.03486	6	15	2.28979		2.1138	1.3099	1.18619	1.6582	1.35995	1.13187	3.00066	4.42999	4.08978	1.00991	4.23638	3.59829	2.54502	1.87792	2.34599	4.14501	3.3016	3.92461	4.66218	3.11084	3.86781
H4N5F3	2142.78	0.000459626	0.000531573	0.00371689	2.73196	0.634131	1.00843	0.237907	6	15	0.232116		1.78812	2.40836	1.95462	2.26257	3.76101	4.21706	0.403505	0.415364	0.679988	0.533846	0.880142	0.305029	0.319703	1.16511	0.6631	0.808979	0.514666	0.734413	0.748804	0.499157	0.840153
H5N5F2	2158.78	0.000815306	0.000937568	0.00437532	1.85143	0.498647	1.04709	0.202203	6	15	0.26933		0.812055	0.923967	2.65666	1.03786	3.21357	2.46446	0.360883	0.48235	0.648816	0.359887	0.512846	0.563796	0.441155	0.665022	1.00091	0.238028	0.373182	0.477943	0.382988	0.235085	0.736811
H4N5D1F1	2168.81	0.00643509	0.00723518	0.0108528	1.02631	0.59647	0.322258	0.181272	6	15	0.581178		1.01441	1.47868	1.25459	1.07732	0.647245	0.68563	0.519404	0.555736	0.478971	0.756588	0.417166	0.596731	0.598278	0.835233	0.457983	0.910657	0.459029	0.762995	0.375221	0.377103	0.845961
H5N5D1	2184.8	0.000457666	0.000529354	0.00371689	1.47119	0.546816	0.279993	0.162321	6	15	0.371683		1.50878	1.03109	1.45262	1.89679	1.55664	1.38122	0.437477	0.479247	0.604239	0.466526	0.672702	0.495311	0.433763	1.01146	0.308099	0.567493	0.436985	0.553685	0.455046	0.646465	0.633741
H5N4F4	2247.81	0.00395936	0.00447691	0.0085716	0.399864	0.150159	0.331923	0.0661545	6	15	0.375526		0.259368	0.305879	0.17283	0.39358	1.05879	0.208741	0.136733	0.105364	0.252687	0.13936	0.0895011	0.114255	0.0953026	0.262572	0.291007	0.0885019	0.164661	0.157153	0.136271	0.124401	0.0946206
H5N4Am1D1	2271.84	0.00141367	0.00161646	0.0056576	0.803093	1.4413	0.223262	0.355026	6	15	1.79469		1.18577	0.717028	0.850923	0.841837	0.706834	0.516169	1.62015	1.42966	1.97772	0.83086	1.46373	1.3249	1.29427	1.29626	1.27595	1.28563	2.23032	1.22506	1.02945	1.5622	1.77336
H5N4D2	2299.87	0.0355579	0.0391105	0.042119	4.98185	7.91313	2.44426	2.15371	6	15	1.58839		8.66456	4.10054	2.67351	6.43518	5.76907	2.24823	7.59278	8.09754	12.035	4.86424	11.2286	10.9542	7.79169	8.88934	5.60412	8.0854	6.69057	5.20203	6.23589	7.38963	8.03603
H5N5F3	2304.83	0.00309345	0.00350738	0.00736551	1.67648	0.772107	0.715017	0.246563	6	15	0.460553		1.15212	1.64123	1.80916	0.824776	2.91563	1.71594	0.470818	0.808187	1.09621	0.666463	1.03894	1.1535	0.66064	0.908875	1.11033	0.461823	0.524452	0.75875	0.524787	0.539269	0.85856
H6N5F2	2320.83	0.00239623	0.00272453	0.0067312	0.741377	0.297381	0.393065	0.103692	6	15	0.40112		0.626991	0.475404	0.697868	0.302764	0.925164	1.42007	0.300417	0.297477	0.513047	0.214868	0.193317	0.355016	0.387611	0.260142	0.397556	0.135431	0.440803	0.25803	0.189026	0.244018	0.273961
H5N4Am1D1F1	2417.89	0.0014086	0.00161079	0.0056576	0.665716	1.86721	0.190709	0.608766	6	15	2.80481		0.960828	0.669947	0.518981	0.786929	0.631341	0.426267	1.57025	2.98566	1.92047	0.552575	2.21343	2.3334	1.82469	1.00224	1.91993	2.2483	1.56827	1.86481	2.7014	1.60389	1.69878
H4N5Am1F3	2432.89	0.00506931	0.00571551	0.0100021	0.922164	0.316933	0.454152	0.153985	6	15	0.343684		0.772057	1.1311	0.778257	1.63364	0.261118	0.956814	0.174464	0.214167	0.514785	0.16664	0.224847	0.123122	0.169853	0.442658	0.654196	0.488548	0.287235	0.295669	0.407986	0.327266	0.262563
H5N4D2F1	2445.92	0.0429601	0.0471253	0.0482747	0.944169	1.32586	0.252338	0.386206	6	15	1.40426		1.32795	0.912323	0.956563	1.10273	0.746233	0.619216	2.06633	1.02136	1.77385	0.718174	1.91505	1.08714	1.3786	1.07625	0.950772	1.73009	1.33384	1.23102	1.02284	1.27404	1.30853
H5N5Am1D1	2474.91	0.02922	0.0322283	0.0356208	0.910766	0.488523	0.412392	0.262958	6	15	0.536387		0.723469	1.47224	0.794841	1.29125	0.328905	0.853892	0.4127	0.368982	0.369289	0.208646	0.28217	1.07892	0.319369	0.529531	0.383066	0.359983	0.488284	1.08799	0.503534	0.316158	0.619214
H5N7F2	2564.94	0.0239677	0.0265056	0.0300875	0.118207	0.356218	0.063258	0.393117	6	15	3.01352		0.0709358	0.102243	0.225863	0.0476599	0.113798	0.14874	0.110601	0.709816	0.221286	0.151238	0.542047	0.104966	0.209376	0.34262	1.63464	0.360681	0.296505	0.172101	0.0961805	0.134297	0.256908
H6N5F4	2612.95	0.00271584	0.00308382	0.00719558	0.740499	0.193929	0.519162	0.127264	6	15	0.261889		0.594405	0.83728	0.341774	0.234944	0.744168	1.69042	0.115049	0.254701	0.264388	0.224176	0.157818	0.0465188	0.235077	0.230217	0.498619	0.0800566	0.398026	0.110667	0.0710177	0.0816833	0.140918
H5N6F4	2653.97	0.0239677	0.0265056	0.0300875	0.493782	0.236466	0.20187	0.155535	6	15	0.478886		0.451278	0.437665	0.516919	0.158906	0.729994	0.667932	0.10315	0.19692	0.215155	0.200187	0.411962	0.147231	0.0664159	0.560407	0.551923	0.172375	0.289366	0.222402	0.0921624	0.106676	0.210655
H6N5D2	2665	0.00397113	0.00448989	0.0085716	0.17617	0.335527	0.0410891	0.106336	6	15	1.90456		0.197671	0.145249	0.169367	0.21712	0.213779	0.113836	0.320301	0.323124	0.394839	0.184975	0.325653	0.330842	0.203858	0.351609	0.328131	0.458063	0.605405	0.379898	0.194445	0.274228	0.357533
H6N5Am1D1F1	2783.03	0.00238841	0.00271584	0.0067312	0.355369	0.805633	0.0740799	0.439529	6	15	2.26703		0.307008	0.455272	0.410356	0.291584	0.393637	0.274355	0.921582	0.800343	0.680559	0.342372	0.56138	0.69851	0.354642	0.565555	0.799948	1.11653	2.20319	0.69578	0.602932	0.963478	0.777683
H7N6D1F1	2858.05	0.0429601	0.0471253	0.0482747	0.33593	0.604754	0.0741081	0.313607	6	15	1.80024		0.428408	0.300084	0.278084	0.289015	0.433878	0.28611	1.22388	0.4512	0.518433	0.295827	0.778652	0.38616	0.203469	0.512194	0.881228	0.892076	1.14632	0.384685	0.27723	0.62122	0.498747
H6N5Am1D2	2955.11	0.0470536	0.0515492	0.0515492	0.288142	0.648553	0.257737	0.419939	6	15	2.25081		0.777357	0.122411	0.113032	0.355198	0.239495	0.121358	0.589807	0.587322	1.92945	0.113092	0.714298	0.328901	0.353599	0.74916	0.489688	1.01883	0.787761	0.425327	0.338079	0.614796	0.688185
H6N5Am2D1F1	3073.14	0.00506931	0.00571551	0.0100021	0.205836	0.355545	0.0646892	0.091586	6	15	1.72732		0.284703	0.228756	0.265121	0.184024	0.151871	0.120539	0.356076	0.395818	0.452736	0.119245	0.340019	0.454951	0.283091	0.286097	0.408393	0.442241	0.416965	0.397082	0.350179	0.39007	0.240207
H6N5Am1D2F1	3101.17	0.00141367	0.00161646	0.0056576	0.367382	0.786513	0.137462	0.246173	6	15	2.14086		0.292502	0.454732	0.326956	0.309094	0.600886	0.22012	0.663572	0.972996	0.670268	0.499653	1.28258	1.14544	0.973779	0.672933	0.913798	0.875866	0.806687	0.398008	0.687832	0.753517	0.480761
H7N6Am2F1	3120.13	0.00643509	0.00723518	0.0108528	0.263124	0.451607	0.102947	0.129634	6	15	1.71633		0.345361	0.18837	0.180089	0.181918	0.255295	0.427712	0.486119	0.543079	0.558534	0.228818	0.32887	0.380352	0.382922	0.298298	0.53431	0.750891	0.543894	0.449917	0.464633	0.474986	0.34848
H7N6Am1D1F1	3148.16	0.00239623	0.00272453	0.0067312	0.243735	0.801693	0.0598715	0.935527	6	15	3.2892		0.218617	0.335685	0.210427	0.171104	0.234236	0.292339	0.843846	1.27684	0.436411	0.2278	0.349823	0.305581	0.254029	0.412491	1.29404	0.633411	3.96609	0.51196	0.374423	0.535735	0.60291
H7N6D1F3	3150.16	0.00721631	0.00810279	0.0117351	0.185947	0.767984	0.027135	1.14207	6	15	4.13012		0.17443	0.222992	0.166443	0.157459	0.178044	0.216315	0.706045	1.38405	0.328842	0.161668	0.22939	0.197864	0.173863	0.275935	1.48317	0.392151	4.62114	0.42038	0.279944	0.325588	0.539737

## Sheet: S5_C_vs_N_DerivedT
Cancer (C) vs. adjacent normal epithelium cells (N) derived traits comparison.												ID_Region
Traits	pval_ANOVA	pval_Ranksum	qval_Benjamini-Hochberg	Mean_N	Mean_C	SD_N	SD_C	n_N	n_C	Fold change C/N		D_N	E_N	H_N	I_N	N_N	O_N	A_C	B_C	D_C	E_C	F_C	G_C	H_C	I_C	J_C	K_C	L_C	M_C	N_C	O_C	P_C
A3FGS	0.000455712	0.00052714	0.00694493	0.301392	0.45002	0.0621072	0.0294252	6	15	1.49314		0.369246	0.357321	0.273434	0.341132	0.235106	0.232112	0.473049	0.456508	0.418576	0.408982	0.451977	0.468428	0.483499	0.437095	0.42445	0.472846	0.47084	0.456893	0.475191	0.469585	0.382388
CA3	0.000457666	0.000529354	0.00694493	0.439997	0.29689	0.0388905	0.0285502	6	15	0.674755		0.382534	0.437495	0.502001	0.427293	0.45511	0.435547	0.275057	0.268351	0.31784	0.328279	0.297287	0.284205	0.277585	0.344657	0.303075	0.318243	0.283396	0.304154	0.239557	0.276635	0.335027
A3FD	0.000459626	0.000531573	0.00694493	0.072483	0.14297	0.0170215	0.024098	6	15	1.97246		0.0897436	0.0877479	0.0675064	0.0837365	0.0556792	0.0504845	0.176338	0.128649	0.11497	0.111133	0.13888	0.149095	0.140614	0.132014	0.121909	0.158709	0.200114	0.156726	0.137969	0.156416	0.121009
A3FS	0.000608893	0.000702321	0.00694493	0.164126	0.310448	0.0288479	0.049764	6	15	1.89152		0.210213	0.176906	0.14251	0.17679	0.13953	0.138806	0.353929	0.325996	0.291217	0.200938	0.295639	0.329794	0.350816	0.264907	0.282924	0.306965	0.37364	0.327959	0.351464	0.367048	0.233486
A3FGD	0.000608893	0.000702321	0.00694493	0.134036	0.20838	0.0381609	0.0248823	6	15	1.55466		0.157638	0.177236	0.129524	0.161577	0.0938185	0.0844206	0.235687	0.180154	0.16525	0.226196	0.212322	0.211769	0.193796	0.217823	0.18289	0.244474	0.252172	0.218341	0.186539	0.200111	0.198181
A3D	0.000608893	0.000702321	0.00694493	0.111936	0.192392	0.0265021	0.0287846	6	15	1.71876		0.143737	0.129331	0.0953345	0.133216	0.0880266	0.0819724	0.229061	0.174401	0.199836	0.139469	0.205245	0.195544	0.155415	0.196784	0.166549	0.205226	0.256211	0.202594	0.179814	0.202768	0.176961
A3GS	0.000611396	0.000705146	0.00694493	0.364137	0.501494	0.0778078	0.0262524	6	15	1.37721		0.446595	0.435451	0.322497	0.417891	0.279954	0.282436	0.527337	0.499262	0.511888	0.445504	0.520984	0.519907	0.475151	0.515127	0.474123	0.51742	0.531592	0.510047	0.509555	0.508213	0.456303
A3Fa	0.000613905	0.000707979	0.00694493	0.324862	0.179429	0.0749445	0.0413625	6	15	0.552325		0.239892	0.305852	0.293831	0.279803	0.389444	0.440353	0.151173	0.149249	0.183371	0.165456	0.209477	0.173792	0.119761	0.22179	0.269242	0.124709	0.207334	0.19263	0.174896	0.131529	0.217032
CF+D	0.000702321	0.000808929	0.00694493	0.136782	0.231215	0.0229086	0.0603225	6	15	1.69039		0.152298	0.161475	0.137221	0.151562	0.112121	0.106013	0.311229	0.229703	0.191577	0.160564	0.217075	0.203702	0.160416	0.206479	0.235563	0.247167	0.405034	0.231157	0.2096	0.214729	0.244223
A3FGAm	0.000808929	0.000930393	0.00694493	0.167356	0.24164	0.0278749	0.0325798	6	15	1.44387		0.211608	0.180085	0.14391	0.179555	0.141288	0.147692	0.237363	0.276354	0.253326	0.182787	0.239656	0.25666	0.289703	0.219272	0.24156	0.228372	0.218667	0.238551	0.288652	0.269473	0.184207
CD	0.000815306	0.000937568	0.00694493	0.277801	0.429502	0.0602467	0.0717227	6	15	1.54608		0.352565	0.30407	0.24133	0.327855	0.247556	0.193431	0.522528	0.395683	0.441684	0.333328	0.457313	0.478445	0.336714	0.439463	0.377079	0.43767	0.602512	0.388555	0.354673	0.418929	0.457955
A2FD	0.000815306	0.000937568	0.00694493	0.0884891	0.154273	0.019641	0.0349361	6	15	1.74341		0.110654	0.0847443	0.106289	0.0929183	0.0795864	0.0567429	0.202685	0.138615	0.163016	0.0966195	0.200371	0.152402	0.112546	0.144886	0.150918	0.178544	0.207737	0.124531	0.122537	0.129858	0.188824
A2FGD	0.000919699	0.00105656	0.00694493	0.112927	0.191212	0.0269292	0.0432059	6	15	1.69324		0.134961	0.131103	0.135556	0.111721	0.0962006	0.068019	0.242126	0.153415	0.192009	0.212955	0.242601	0.17046	0.131159	0.201997	0.182401	0.243374	0.242608	0.139204	0.137979	0.144092	0.231797
A3S	0.0010726	0.00123004	0.00694493	0.201204	0.346311	0.038142	0.0491739	6	15	1.7212		0.256488	0.221296	0.167878	0.224718	0.167679	0.169163	0.395146	0.354983	0.368375	0.217532	0.347461	0.365484	0.324906	0.322279	0.318017	0.344699	0.427202	0.36382	0.374017	0.381509	0.289233
CHequND	0.00107663	0.00123457	0.00694493	1.03953	0.480407	0.306873	0.12065	6	15	0.462139		0.621918	0.994947	1.24174	0.741072	1.25326	1.38423	0.333601	0.458361	0.448092	0.768711	0.413093	0.411478	0.48986	0.580756	0.641725	0.430325	0.31045	0.57028	0.475003	0.37052	0.503851
A3FAm	0.00107663	0.00123457	0.00694493	0.0916429	0.167479	0.0154124	0.0357396	6	15	1.82751		0.120469	0.0891584	0.0750039	0.0930535	0.083851	0.0883214	0.177591	0.197347	0.176247	0.0898054	0.156759	0.1807	0.210202	0.132893	0.161016	0.148256	0.173526	0.171233	0.213494	0.210632	0.112477
CS	0.0014086	0.00161079	0.00694493	0.499626	0.652944	0.0613149	0.0709336	6	15	1.30687		0.585904	0.520255	0.434688	0.549033	0.460833	0.447041	0.727418	0.678632	0.661949	0.464821	0.649063	0.706654	0.639159	0.620828	0.572356	0.620603	0.765319	0.675792	0.678012	0.705127	0.628421
CHltlND	0.0014086	0.00161079	0.00694493	0.977562	0.384695	0.251932	0.224679	6	15	0.393525		0.619842	1.03407	1.23556	0.803836	0.904489	1.26758	0.197065	0.301728	0.284827	1.07008	0.392702	0.205151	0.39297	0.518601	0.559485	0.485549	0.147602	0.280073	0.280695	0.25893	0.394968
A2GS	0.0014086	0.00161079	0.00694493	0.520206	0.610002	0.0598751	0.0340473	6	15	1.17262		0.580434	0.580538	0.474365	0.531542	0.525784	0.428571	0.628888	0.608681	0.621969	0.60298	0.657083	0.600451	0.582132	0.65922	0.597271	0.613902	0.664344	0.54624	0.557603	0.59536	0.6139
CHequNS	0.00141367	0.00161646	0.00694493	0.559977	0.315352	0.126375	0.0892228	6	15	0.563152		0.374236	0.581511	0.689392	0.442531	0.673243	0.598946	0.239636	0.267252	0.298988	0.55125	0.291054	0.278594	0.258062	0.411098	0.42278	0.30348	0.244408	0.32789	0.248478	0.220132	0.367176
A3GAm	0.0018331	0.00209047	0.00694493	0.160893	0.221795	0.0253813	0.0280134	6	15	1.37852		0.196322	0.180961	0.139357	0.170158	0.132986	0.145574	0.221646	0.253978	0.2342	0.159873	0.213239	0.241742	0.247868	0.20059	0.225819	0.20936	0.212775	0.226026	0.264579	0.238104	0.177124
A2FGS	0.00184572	0.00210453	0.00694493	0.426056	0.50906	0.0443745	0.0248552	6	15	1.19482		0.455856	0.495781	0.421438	0.415953	0.397375	0.369931	0.529092	0.526061	0.481651	0.45788	0.531627	0.520853	0.532785	0.498972	0.490576	0.536088	0.541684	0.486483	0.505006	0.51258	0.484567
A1GD	0.00184572	0.00210453	0.00694493	0.44264	0.709645	0.10047	0.131174	6	15	1.60321		0.413858	0.591507	0.283409	0.479186	0.463788	0.42409	0.81545	0.62688	0.637394	0.68902	0.660584	0.775986	0.349398	0.615982	0.737271	0.783425	0.922622	0.767643	0.675916	0.764455	0.822657
A1GAm	0.00184572	0.00210453	0.00694493	0.55736	0.290355	0.10047	0.131174	6	15	0.520946		0.586142	0.408493	0.716591	0.520814	0.536212	0.57591	0.18455	0.37312	0.362606	0.31098	0.339416	0.224014	0.650602	0.384018	0.262729	0.216575	0.077378	0.232357	0.324084	0.235545	0.177343
A1FGD	0.00184572	0.00210453	0.00694493	0.36341	0.648208	0.0943636	0.147201	6	15	1.78368		0.326157	0.512666	0.223667	0.399146	0.362583	0.356241	0.792528	0.538372	0.549296	0.621902	0.556086	0.73904	0.272856	0.546875	0.678571	0.724926	0.900095	0.707215	0.626598	0.695413	0.773342
A1FGAm	0.00184572	0.00210453	0.00694493	0.63659	0.351792	0.0943636	0.147201	6	15	0.55262		0.673843	0.487334	0.776333	0.600854	0.637417	0.643759	0.207472	0.461628	0.450704	0.378098	0.443914	0.26096	0.727144	0.453125	0.321429	0.275074	0.0999045	0.292785	0.373402	0.304587	0.226658
A1FD	0.00184572	0.00210453	0.00694493	0.36341	0.648208	0.0943636	0.147201	6	15	1.78368		0.326157	0.512666	0.223667	0.399146	0.362583	0.356241	0.792528	0.538372	0.549296	0.621902	0.556086	0.73904	0.272856	0.546875	0.678571	0.724926	0.900095	0.707215	0.626598	0.695413	0.773342
A1FAm	0.00184572	0.00210453	0.00694493	0.63659	0.351792	0.0943636	0.147201	6	15	0.55262		0.673843	0.487334	0.776333	0.600854	0.637417	0.643759	0.207472	0.461628	0.450704	0.378098	0.443914	0.26096	0.727144	0.453125	0.321429	0.275074	0.0999045	0.292785	0.373402	0.304587	0.226658
A1D	0.00184572	0.00210453	0.00694493	0.44264	0.709645	0.10047	0.131174	6	15	1.60321		0.413858	0.591507	0.283409	0.479186	0.463788	0.42409	0.81545	0.62688	0.637394	0.68902	0.660584	0.775986	0.349398	0.615982	0.737271	0.783425	0.922622	0.767643	0.675916	0.764455	0.822657
A1Am	0.00184572	0.00210453	0.00694493	0.55736	0.290355	0.10047	0.131174	6	15	0.520946		0.586142	0.408493	0.716591	0.520814	0.536212	0.57591	0.18455	0.37312	0.362606	0.31098	0.339416	0.224014	0.650602	0.384018	0.262729	0.216575	0.077378	0.232357	0.324084	0.235545	0.177343
A2Fa	0.00208346	0.0023728	0.00728996	0.129783	0.0549251	0.0456352	0.023173	6	15	0.423208		0.0718987	0.144323	0.115748	0.100035	0.141933	0.204759	0.0451008	0.0365932	0.0492672	0.0725005	0.0432999	0.0311943	0.0313424	0.0997901	0.1008	0.0382701	0.0805124	0.0504128	0.0376536	0.045885	0.0612544
A3Am	0.0023806	0.00270717	0.00728996	0.0892673	0.153919	0.0137129	0.0302416	6	15	1.72425		0.112752	0.0919641	0.0725433	0.0915015	0.0796523	0.0871909	0.166085	0.180582	0.16854	0.0780635	0.142216	0.16994	0.169491	0.125495	0.151468	0.139473	0.170991	0.161226	0.194203	0.178742	0.112272
A3G	0.00238841	0.00271584	0.00728996	0.556452	0.688002	0.0397442	0.0724642	6	15	1.23641		0.574319	0.508199	0.520556	0.537743	0.598953	0.598944	0.749324	0.711015	0.719641	0.488284	0.666933	0.702979	0.683795	0.62563	0.670747	0.666186	0.803627	0.713307	0.734006	0.750687	0.633861
A3DF	0.00238841	0.00271584	0.00728996	0.556026	0.643331	0.0329121	0.0439598	6	15	1.15702		0.53435	0.582251	0.60346	0.51846	0.564522	0.533112	0.675422	0.661328	0.536921	0.646979	0.60097	0.657778	0.706157	0.573082	0.659667	0.673773	0.660953	0.655417	0.68016	0.639416	0.621946
CHltlNS	0.00239623	0.00272453	0.00728996	0.529614	0.256091	0.108897	0.166113	6	15	0.483542		0.372987	0.604374	0.685956	0.48001	0.485884	0.548472	0.141559	0.175925	0.19005	0.767362	0.276688	0.138899	0.207019	0.3671	0.3686	0.342426	0.116203	0.161032	0.146833	0.153835	0.287829
CF+S	0.00239623	0.00272453	0.00728996	0.336738	0.440468	0.0259222	0.0700136	6	15	1.30805		0.363686	0.361036	0.309855	0.353195	0.305924	0.326731	0.503354	0.498088	0.397554	0.279327	0.396725	0.417086	0.445715	0.376878	0.416363	0.419108	0.555497	0.502079	0.514997	0.483283	0.400972
A3FG	0.00239623	0.00272453	0.00728996	0.549219	0.686541	0.0434002	0.0774471	6	15	1.25003		0.569303	0.495091	0.521186	0.518245	0.593478	0.598011	0.748186	0.714109	0.695733	0.491313	0.654102	0.704044	0.725578	0.606062	0.666567	0.649187	0.793561	0.717802	0.739626	0.781643	0.610598
CHequNF	0.00308382	0.00349673	0.00868078	0.34818	0.274031	0.0363084	0.0459139	6	15	0.787039		0.304123	0.377648	0.375475	0.321914	0.388539	0.32138	0.238457	0.231666	0.286755	0.35127	0.268958	0.302735	0.234116	0.358096	0.302781	0.258149	0.245592	0.283408	0.213548	0.216991	0.317943
CHequN	0.00309345	0.00350738	0.00868078	0.27374	0.200611	0.0368375	0.0327927	6	15	0.732852		0.219267	0.302534	0.299671	0.242964	0.310253	0.267753	0.174316	0.181366	0.197915	0.256233	0.188913	0.196869	0.164943	0.255221	0.241981	0.188341	0.18705	0.221585	0.168471	0.155221	0.230741
A2FS	0.00309345	0.00350738	0.00868078	0.334661	0.417207	0.0227538	0.0668717	6	15	1.24665		0.373754	0.32047	0.330447	0.345946	0.328747	0.308605	0.442906	0.47531	0.408923	0.207744	0.439085	0.465677	0.457177	0.357897	0.4059	0.393286	0.463825	0.435205	0.448489	0.461946	0.394732
A3S0F	0.00395936	0.00447691	0.0105833	0.900615	0.837025	0.0230414	0.0725297	6	15	0.929393		0.867243	0.913219	0.891556	0.886733	0.931187	0.913751	0.850729	0.864161	0.888641	0.790936	0.882982	0.88148	0.638289	0.877107	0.880579	0.816703	0.863349	0.864994	0.854492	0.711076	0.889853
CHltlN	0.00397113	0.00448989	0.0105833	0.26063	0.156864	0.0391695	0.0726855	6	15	0.601863		0.218535	0.314429	0.298177	0.263541	0.223911	0.245189	0.102972	0.119389	0.125803	0.356686	0.179588	0.0981534	0.132318	0.227906	0.21097	0.212511	0.088932	0.108824	0.0995549	0.108473	0.180878
A4FGAm	0.00499809	0.00563723	0.0110948	0.0671383	0.0884458	0.0079116	0.016198	6	15	1.31737		0.0788967	0.0596531	0.0631638	0.0632761	0.0625319	0.0753082	0.0841301	0.0947265	0.102704	0.0669727	0.0684317	0.0915659	0.107972	0.0665188	0.0693701	0.106175	0.0825637	0.0940312	0.115163	0.0986815	0.0776813
CAmFa	0.00504075	0.00568413	0.0110948	0.0691612	0.0349921	0.0248962	0.0161831	6	15	0.50595		0.0499064	0.0822235	0.0689003	0.108814	0.0378276	0.0672949	0.0191398	0.014895	0.0374666	0.0545125	0.0306713	0.0192985	0.025464	0.075813	0.0518944	0.0448867	0.0291106	0.0239473	0.0275232	0.0333878	0.0368711
A4S	0.00505502	0.00569981	0.0110948	0.112979	0.15918	0.0187069	0.0341323	6	15	1.40893		0.136411	0.124253	0.0982781	0.127536	0.0907848	0.100612	0.201726	0.181842	0.157735	0.110462	0.110663	0.151364	0.151905	0.120119	0.139023	0.163305	0.241114	0.174483	0.172215	0.161113	0.150634
A4GAm	0.00505502	0.00569981	0.0110948	0.0674234	0.0891803	0.00790629	0.0164852	6	15	1.32269		0.0792441	0.0599126	0.063636	0.0634827	0.0627806	0.0754842	0.0848083	0.0951175	0.103272	0.0679102	0.0689423	0.0922163	0.109273	0.0667679	0.0696387	0.107352	0.0828274	0.094492	0.116503	0.100412	0.0781722
A3AmFa	0.00505502	0.00569981	0.0110948	0.113468	0.0381339	0.0532874	0.016944	6	15	0.336075		0.0890735	0.135384	0.108553	0.193855	0.0324063	0.121539	0.0223765	0.0229098	0.0460397	0.0427438	0.0274357	0.0128232	0.0216175	0.0557093	0.0778293	0.0544119	0.0287546	0.0338983	0.051147	0.0378297	0.0364822
CHltlNAm	0.00506931	0.00571551	0.0110948	0.970503	0.560135	0.189385	0.439239	6	15	0.57716		0.749034	1.14388	1.24598	0.959344	0.882779	0.841995	0.336604	0.308518	0.394876	1.95429	0.630408	0.307159	0.352454	0.873374	0.716518	0.752707	0.269785	0.292561	0.244451	0.286727	0.681599
CFa	0.00506931	0.00571551	0.0110948	0.267354	0.159976	0.0692855	0.0617916	6	15	0.598368		0.179304	0.261868	0.265922	0.211007	0.314776	0.371246	0.125203	0.155228	0.135198	0.162765	0.1685	0.116195	0.0859614	0.218731	0.312225	0.119733	0.257972	0.144073	0.103659	0.111579	0.182615
A4FS	0.00506931	0.00571551	0.0110948	0.115012	0.163379	0.0191428	0.0337444	6	15	1.42053		0.138712	0.126471	0.100953	0.130325	0.0921053	0.101507	0.205771	0.183872	0.160443	0.117301	0.114299	0.154852	0.158066	0.122758	0.140789	0.169657	0.242916	0.177104	0.178382	0.170629	0.15384
A2S	0.00506931	0.00571551	0.0110948	0.435985	0.531094	0.0502767	0.0549204	6	15	1.21815		0.507212	0.415308	0.399018	0.465605	0.458882	0.369882	0.559011	0.563459	0.559585	0.365119	0.58323	0.562398	0.522132	0.541861	0.521346	0.496617	0.600326	0.498752	0.505549	0.54913	0.537896
A4FAm	0.00640066	0.00719746	0.0132645	0.0455852	0.0669009	0.00637908	0.014785	6	15	1.4676		0.0545281	0.0403173	0.0450607	0.0381284	0.0438278	0.051649	0.0723318	0.0762868	0.0775093	0.0465925	0.0460682	0.0681952	0.080884	0.0411271	0.0507233	0.0779789	0.0728815	0.0711674	0.0893804	0.0756162	0.0567708
CHltlNF	0.00643509	0.00723518	0.0132645	0.332182	0.214473	0.0460507	0.0998926	6	15	0.645647		0.303107	0.392496	0.373604	0.349178	0.280411	0.294296	0.140862	0.1525	0.182274	0.488982	0.255682	0.150935	0.18781	0.319771	0.263978	0.291278	0.116765	0.139186	0.126193	0.15164	0.249235
A2D	0.00643509	0.00723518	0.0132645	0.227515	0.330132	0.0605216	0.0600104	6	15	1.45103		0.305975	0.210942	0.203553	0.260656	0.253974	0.12999	0.377332	0.295898	0.380462	0.266723	0.413478	0.372276	0.268356	0.386858	0.31383	0.333473	0.395297	0.240362	0.235391	0.296893	0.375347
CFa+Am	0.00755598	0.00848817	0.0147819	0.018789	0.0105222	0.00701684	0.00370122	6	15	0.560021		0.0145605	0.0226015	0.0164886	0.0298924	0.00959474	0.0195963	0.00585515	0.00576398	0.0119365	0.00994934	0.0087375	0.00616688	0.0095597	0.0197833	0.0152797	0.0126728	0.00959603	0.0089077	0.0112091	0.0126311	0.00978458
A4Am	0.00804106	0.00901816	0.0147819	0.044801	0.0651031	0.00640573	0.014382	6	15	1.45316		0.0536237	0.0396104	0.0438666	0.0373124	0.0431994	0.0511937	0.0709098	0.0754445	0.0762008	0.0438762	0.044603	0.0666594	0.0777316	0.0402431	0.050087	0.0750595	0.0723411	0.070114	0.0862905	0.0713991	0.0555876
CA2	0.00810279	0.00908554	0.0147819	0.432354	0.544054	0.0613399	0.0766287	6	15	1.25835		0.515577	0.452594	0.33905	0.471216	0.402385	0.413301	0.519594	0.566742	0.576837	0.528375	0.5638	0.611854	0.637048	0.4737	0.405758	0.545554	0.392449	0.5767	0.665848	0.587915	0.508642
A3F0G	0.00810279	0.00908554	0.0147819	0.588221	0.69636	0.0409226	0.086867	6	15	1.18384		0.592814	0.569334	0.517241	0.610555	0.635148	0.604234	0.753799	0.696417	0.804487	0.477912	0.717138	0.698309	0.558749	0.692578	0.691083	0.728943	0.837139	0.695294	0.707149	0.657847	0.728549
A2F0GAm	0.00810279	0.00908554	0.0147819	0.131105	0.0898013	0.0419648	0.0200345	6	15	0.684957		0.0976904	0.120445	0.144381	0.102392	0.111853	0.209869	0.0896754	0.097031	0.0809171	0.0818791	0.0685032	0.0528987	0.0795676	0.0742671	0.116847	0.0717841	0.129745	0.11	0.0987792	0.09885	0.0962758
CHequNAm	0.00812342	0.00910805	0.0147819	1.02191	0.673719	0.201116	0.261103	6	15	0.659272		0.751543	1.10061	1.25223	0.884438	1.22318	0.919481	0.569818	0.468676	0.621222	1.4039	0.663142	0.616078	0.439355	0.978049	0.821839	0.667097	0.567437	0.595707	0.41367	0.410296	0.869499
A2GD	0.00812342	0.00910805	0.0147819	0.271031	0.381534	0.0682254	0.0717634	6	15	1.40771		0.350146	0.294866	0.24199	0.297568	0.291002	0.150616	0.4245	0.319645	0.422877	0.440483	0.465836	0.397465	0.299193	0.470645	0.359534	0.412229	0.437451	0.263248	0.259628	0.321889	0.428383
A3GD	0.00901816	0.0100999	0.0157369	0.203244	0.279699	0.0543966	0.0283928	6	15	1.37617		0.250273	0.25449	0.18314	0.247732	0.146968	0.136862	0.30569	0.245284	0.277688	0.285631	0.307744	0.278165	0.227283	0.314537	0.248304	0.308061	0.318818	0.284021	0.244976	0.270109	0.279179
A2FaS	0.00908554	0.0101733	0.0157369	0.0756758	0.117087	0.0231524	0.0334131	6	15	1.54722		0.0753918	0.0690922	0.0887399	0.113738	0.0579	0.0491929	0.0747259	0.0800771	0.10855	0.093777	0.121352	0.124549	0.18556	0.147125	0.0865768	0.165822	0.0971003	0.0905628	0.122651	0.155996	0.101887
A2FaAm	0.00908554	0.0101733	0.0157369	0.0756758	0.117087	0.0231524	0.0334131	6	15	1.54722		0.0753918	0.0690922	0.0887399	0.113738	0.0579	0.0491929	0.0747259	0.0800771	0.10855	0.093777	0.121352	0.124549	0.18556	0.147125	0.0865768	0.165822	0.0971003	0.0905628	0.122651	0.155996	0.101887
A4FaS	0.0126735	0.014133	0.0212936	0.0397818	0.0745636	0.0125446	0.0345168	6	15	1.87431		0.0536634	0.0553659	0.0365268	0.0396219	0.0275733	0.0259395	0.122523	0.0971708	0.0610706	0.0375673	0.034691	0.0701852	0.049454	0.0457643	0.0703466	0.0516909	0.164235	0.0972128	0.0750087	0.0628639	0.0786692
A3F0D	0.0127314	0.0141957	0.0212936	0.298039	0.384189	0.0390851	0.0783411	6	15	1.28906		0.342826	0.323284	0.241634	0.317995	0.301878	0.260616	0.436389	0.39024	0.501015	0.236502	0.464918	0.399376	0.199709	0.418382	0.383701	0.37695	0.442971	0.386402	0.379799	0.34178	0.404705
A2F0Am	0.0140391	0.0156372	0.0228646	0.125418	0.0867833	0.0399078	0.0196125	6	15	0.691953		0.0944642	0.110923	0.137961	0.0996187	0.108678	0.200862	0.087205	0.0951878	0.0789538	0.0736988	0.0670934	0.0520701	0.0773677	0.072152	0.112619	0.068037	0.126674	0.106345	0.0953041	0.0952799	0.0937625
A2SG	0.0141016	0.015705	0.0228646	0.942252	0.961518	0.0320589	0.0243202	6	15	1.02045		0.963889	0.87747	0.95146	0.952834	0.952431	0.955429	0.964082	0.982642	0.973719	0.884615	0.971964	0.979486	0.974443	0.931745	0.964615	0.962767	0.960371	0.970774	0.974565	0.964777	0.962199
A4GS	0.0157389	0.0175031	0.0241676	0.171561	0.21717	0.0351647	0.027224	6	15	1.26584		0.201586	0.187939	0.142569	0.216988	0.131935	0.14835	0.241264	0.229259	0.213773	0.170971	0.171051	0.209396	0.213544	0.199291	0.193291	0.233563	0.276066	0.235149	0.232512	0.22658	0.211834
A4FGS	0.0157728	0.0175398	0.0241676	0.17084	0.215458	0.0350943	0.0271879	6	15	1.26117		0.200702	0.187125	0.141511	0.216282	0.131413	0.148004	0.239335	0.228317	0.212596	0.16861	0.169784	0.207919	0.211001	0.198548	0.192545	0.231003	0.275187	0.234002	0.229838	0.222676	0.210504
A3Am0F	0.0157728	0.0175398	0.0241676	0.830053	0.776397	0.032343	0.0449759	6	15	0.935358		0.783647	0.843139	0.840972	0.795842	0.860963	0.855754	0.790768	0.798165	0.79086	0.750487	0.768836	0.808525	0.665531	0.772075	0.820994	0.7834	0.794337	0.803427	0.795469	0.685701	0.817378
A3F0S	0.0158068	0.0175765	0.0241676	0.375927	0.487492	0.0517689	0.10594	6	15	1.29677		0.42712	0.428335	0.301241	0.4037	0.353773	0.341393	0.557226	0.491732	0.642201	0.274357	0.550231	0.522099	0.247363	0.518569	0.488722	0.483998	0.605525	0.507528	0.481803	0.42488	0.516146
A2SFa	0.0174299	0.0193595	0.0262546	0.0307584	0.0181771	0.00817112	0.00867569	6	15	0.590963		0.016233	0.0332464	0.0370974	0.0361208	0.0260447	0.0358083	0.00930283	0.00789859	0.015053	0.0275224	0.0141976	0.0102572	0.0169801	0.0422167	0.0258132	0.019502	0.0202724	0.013181	0.0133498	0.0193769	0.0177327
A4G	0.0193595	0.0214731	0.0285128	0.663538	0.726254	0.038485	0.0698143	6	15	1.09452		0.67669	0.661136	0.689336	0.587757	0.688101	0.678205	0.836118	0.793172	0.737862	0.646091	0.646961	0.72286	0.711353	0.602731	0.719241	0.699193	0.873395	0.742009	0.740671	0.711064	0.711091
A4FG	0.0194779	0.0216006	0.0285128	0.666412	0.732019	0.0390738	0.0694471	6	15	1.09845		0.67967	0.664012	0.69449	0.589676	0.690837	0.679789	0.842859	0.796445	0.741946	0.655135	0.651789	0.727994	0.719925	0.604988	0.722026	0.706941	0.876185	0.745646	0.74929	0.723531	0.715585
CF0	0.0216006	0.023922	0.0296034	0.215569	0.266286	0.0398559	0.0417634	6	15	1.23527		0.279019	0.198901	0.20189	0.245252	0.201489	0.166863	0.268985	0.217125	0.309811	0.270553	0.297613	0.349698	0.295465	0.287283	0.200805	0.27042	0.23837	0.21814	0.211088	0.284665	0.274269
CF	0.0216006	0.023922	0.0296034	0.784431	0.733714	0.0398559	0.0417634	6	15	0.935346		0.720981	0.801099	0.79811	0.754748	0.798511	0.833137	0.731015	0.782875	0.690189	0.729447	0.702388	0.650302	0.704535	0.712717	0.799195	0.72958	0.76163	0.78186	0.788912	0.715335	0.725731
A1SF	0.0216006	0.023922	0.0296034	0.872289	0.819104	0.0323604	0.0429425	6	15	0.939028		0.86985	0.83822	0.923045	0.86679	0.841226	0.894605	0.889517	0.808271	0.804533	0.822485	0.764599	0.858423	0.894737	0.847489	0.817379	0.787334	0.774519	0.793609	0.867925	0.773324	0.782425
A1F0	0.0216006	0.023922	0.0296034	0.127711	0.180896	0.0323604	0.0429425	6	15	1.41645		0.13015	0.16178	0.0769549	0.13321	0.158774	0.105395	0.110483	0.191729	0.195467	0.177515	0.235401	0.141577	0.105263	0.152511	0.182621	0.212666	0.225481	0.206391	0.132075	0.226676	0.217575
A1F	0.0216006	0.023922	0.0296034	0.872289	0.819104	0.0323604	0.0429425	6	15	0.939028		0.86985	0.83822	0.923045	0.86679	0.841226	0.894605	0.889517	0.808271	0.804533	0.822485	0.764599	0.858423	0.894737	0.847489	0.817379	0.787334	0.774519	0.793609	0.867925	0.773324	0.782425
CA1	0.0234211	0.0259194	0.0312388	0.0140229	0.0261224	0.00783126	0.0170424	6	15	1.86284		0.0124107	0.0118709	0.0295864	0.012682	0.00820122	0.00938597	0.0764956	0.0121443	0.0118581	0.0251796	0.0137	0.0192241	0.0199413	0.0290385	0.0184635	0.0150357	0.0489204	0.0184798	0.0223437	0.0363339	0.024677
A2FSG	0.0238306	0.0263587	0.0312388	0.918278	0.940413	0.039327	0.0414948	6	15	1.02411		0.944904	0.839783	0.93518	0.924714	0.924522	0.940562	0.946787	0.977286	0.955512	0.822018	0.954371	0.96663	0.966484	0.867318	0.946696	0.942108	0.937287	0.963846	0.968017	0.954022	0.937813
CHequNFa	0.0239677	0.0265056	0.0312388	1.06056	1.35939	0.183709	0.32905	6	15	1.28176		1.22288	1.15529	1.12691	1.15145	0.98563	0.721228	1.39227	1.16838	1.46389	1.57425	1.12114	1.69431	1.9188	1.16683	0.775021	1.573	0.725081	1.538	1.62524	1.39113	1.26354
A2Am0F	0.0239677	0.0265056	0.0312388	0.650719	0.561344	0.0712172	0.0686904	6	15	0.862651		0.556239	0.700236	0.641749	0.621536	0.623014	0.761541	0.545992	0.598493	0.523309	0.646864	0.51261	0.389921	0.527191	0.52051	0.602755	0.582897	0.55103	0.655516	0.659057	0.541757	0.562256
A4S0F	0.0290628	0.0320603	0.0373408	0.97051	0.945901	0.0107159	0.0264969	6	15	0.974644		0.968881	0.969297	0.958955	0.960289	0.979008	0.986629	0.941898	0.973735	0.966186	0.907016	0.94962	0.954373	0.926719	0.963331	0.976662	0.92358	0.969033	0.965422	0.925591	0.887281	0.95807
CAm	0.0354981	0.0390469	0.0445051	0.270917	0.317608	0.0208474	0.059857	6	15	1.17235		0.291755	0.274879	0.239311	0.27471	0.253644	0.291201	0.305915	0.386975	0.31859	0.182515	0.284875	0.319553	0.37542	0.260949	0.294438	0.282329	0.32964	0.37197	0.407259	0.378316	0.265373
CF+Am	0.0355579	0.0391105	0.0445051	0.221633	0.266406	0.0156091	0.0591794	6	15	1.20202		0.235384	0.225307	0.193823	0.222081	0.216784	0.236416	0.251028	0.341799	0.252559	0.147601	0.238987	0.270091	0.331972	0.209369	0.247684	0.234435	0.25849	0.318512	0.363873	0.323293	0.206404
A3SF	0.0389197	0.0427574	0.0466633	0.722105	0.764294	0.0282563	0.0368176	6	15	1.05843		0.705192	0.714112	0.743038	0.678053	0.753545	0.738687	0.774336	0.800444	0.713962	0.750481	0.736591	0.777674	0.836526	0.702485	0.787459	0.767371	0.736629	0.768568	0.81294	0.768526	0.730421
A2F0	0.0389833	0.042825	0.0466633	0.302351	0.355688	0.050114	0.0614797	6	15	1.17641		0.366841	0.25128	0.332876	0.313399	0.315005	0.234706	0.382589	0.286261	0.400019	0.340101	0.401827	0.47148	0.339943	0.411812	0.333416	0.351714	0.394544	0.255883	0.241899	0.337199	0.386634
A2F	0.0389833	0.042825	0.0466633	0.697649	0.644312	0.050114	0.0614797	6	15	0.923547		0.633159	0.74872	0.667124	0.686601	0.684995	0.765294	0.617411	0.713739	0.599981	0.659899	0.598173	0.52852	0.660057	0.588188	0.666584	0.648286	0.605456	0.744117	0.758101	0.662801	0.613366
A4FD	0.0390469	0.0428926	0.0466633	0.0694269	0.0964776	0.0201467	0.0259763	6	15	1.38963		0.0841837	0.0861533	0.0558925	0.0921968	0.0482775	0.0498575	0.133439	0.107586	0.082934	0.0707087	0.0682304	0.0866563	0.0771816	0.0816307	0.0900653	0.0916783	0.170034	0.105937	0.0890015	0.0950124	0.0970692
CG	0.042825	0.046982	0.0491095	0.916906	0.939902	0.0356112	0.0513647	6	15	1.02508		0.914682	0.857633	0.897862	0.929762	0.949308	0.952187	0.957472	0.962745	0.958278	0.769708	0.941563	0.963343	0.937129	0.926555	0.955778	0.899276	0.980916	0.970988	0.963794	0.9706	0.940378
A2G	0.042825	0.046982	0.0491095	0.840361	0.871112	0.0625663	0.0814576	6	15	1.03659		0.873851	0.715384	0.841162	0.875952	0.872757	0.863057	0.888887	0.925706	0.899699	0.605524	0.887604	0.936626	0.896931	0.821973	0.87288	0.808951	0.903637	0.913063	0.906648	0.922348	0.876194
A2S0F	0.0428926	0.0470536	0.0491095	0.876721	0.834196	0.0581184	0.0496673	6	15	0.951495		0.85628	0.929215	0.769175	0.896178	0.91475	0.89473	0.813964	0.884796	0.849507	0.876517	0.838027	0.713788	0.747416	0.887653	0.862921	0.798581	0.870669	0.859464	0.850417	0.817945	0.84127
A3SFa	0.0429601	0.0471253	0.0491095	0.108106	0.0709204	0.0378488	0.0265244	6	15	0.656024		0.0785583	0.143857	0.0936905	0.142197	0.0545066	0.135829	0.071569	0.04864	0.0567312	0.0541386	0.0394793	0.0814259	0.0263799	0.0776636	0.103331	0.0598974	0.125714	0.10176	0.0797781	0.0524105	0.0848861
A3FaS	0.0466956	0.0511702	0.0515492	0.0491721	0.0821703	0.0235587	0.0313633	6	15	1.67108		0.0542822	0.0706853	0.0367635	0.0795146	0.0164336	0.0373531	0.110461	0.0665907	0.064041	0.0457178	0.0371337	0.100907	0.041207	0.0690373	0.0701997	0.0968602	0.150458	0.118158	0.10072	0.0898571	0.0712061
A3F0	0.0469103	0.0513975	0.0515492	0.173693	0.208263	0.0332844	0.0258817	6	15	1.19903		0.213342	0.176548	0.159815	0.211218	0.131387	0.149849	0.202743	0.174897	0.219834	0.226021	0.203549	0.185591	0.250456	0.226176	0.17052	0.213143	0.230985	0.199709	0.173033	0.250058	0.197224
A3F	0.0469103	0.0513975	0.0515492	0.826307	0.791737	0.0332844	0.0258817	6	15	0.958164		0.786658	0.823452	0.840185	0.788782	0.868613	0.850151	0.797257	0.825103	0.780166	0.773979	0.796451	0.814409	0.749544	0.773824	0.82948	0.786857	0.769015	0.800291	0.826967	0.749942	0.802776
TM	0.0470536	0.0515492	0.0515492	0.108663	0.160688	0.0269213	0.0663502	6	15	1.47877		0.101045	0.130839	0.148351	0.105679	0.0924163	0.0736493	0.220622	0.0926265	0.0732629	0.348343	0.167857	0.100462	0.17015	0.192636	0.153252	0.107122	0.12352	0.14781	0.145354	0.183294	0.184011

## Sheet: S6_SD_vs_SI_Nglycan
Stroma distant (SD) vs. Stroma interface (SI) N-glycan comparison.													ID_Region
structure	m/z [M+Na]+	pval_ANOVA	pval_Ranksum	qval_Benjamini-Hochberg	Mean_SD	Mean_SI	SD_SD	SD_SI	n_SD	n_SI	Fold change SI/SD		A_SI	B_SI	D_SI	E_SI	F_SI	K_SI	G_SI	L_SI	H_SI	M_SI	N_SI	I_SI	J_SI	O_SI	P_SI	A_SD	B_SD	F_SD	K_SD	L_SD	N_SD
H5N2	1257.42	0.0355579	0.0391105	0.0421982	2.2574	1.23602	0.87297	0.742644	15	6	0.54754		1.73646	1.78805	1.41743	3.09985	1.83453	1.24782	1.72497	4.08331	2.86322	1.5373	3.96278	1.9116	2.09429	2.3326	2.22684	2.21152	1.93665	0.395019	0.531501	1.39762	0.943814
H3N3F1	1282.45	0.0195175	0.0216432	0.0354949	0.534827	0.315579	0.241649	0.166569	15	6	0.590058		0.608205	0.271628	0.371386	1.28647	0.513695	0.356171	0.362013	0.409393	0.515795	0.344741	0.671179	0.56077	0.55292	0.665695	0.532343	0.641627	0.302471	0.179989	0.2755	0.209292	0.284595
H6N2	1419.48	0.0101979	0.0114023	0.0292184	2.38495	1.20157	0.97044	0.604368	15	6	0.503811		2.98462	1.43644	1.06555	4.49246	2.93318	1.53915	1.93321	1.74973	2.00941	1.47582	3.58267	2.55264	2.07587	3.64443	2.29913	2.26402	1.49321	0.608798	0.753147	1.11937	0.970852
H4N3F1	1444.51	0.00643509	0.00723518	0.0266736	0.45164	0.254145	0.128627	0.119703	15	6	0.562716		0.437082	0.391189	0.362927	0.521562	0.444299	0.260105	0.294746	0.77078	0.412086	0.319525	0.613567	0.463895	0.519472	0.482792	0.480576	0.399192	0.379286	0.125784	0.151736	0.294455	0.174418
H7N2	1581.53	0.00397113	0.00448989	0.0266736	1.73243	0.736302	0.667092	0.403645	15	6	0.425011		1.90693	1.1791	0.722069	3.27223	2.35129	1.18719	1.34852	1.54174	1.17102	1.10644	2.29744	1.75379	1.73311	2.48979	1.92579	1.28245	1.11805	0.346408	0.331929	0.821428	0.517545
H5N3F1	1606.56	0.00308382	0.00349673	0.0266736	0.164189	0.0969895	0.0342807	0.0346138	15	6	0.590719		0.116519	0.118913	0.185701	0.174574	0.181083	0.170729	0.174732	0.206149	0.169987	0.0930345	0.224248	0.158589	0.179918	0.144778	0.163878	0.112614	0.0975269	0.0511003	0.14654	0.109312	0.0648448
H6N3	1622.55	0.023922	0.0264566	0.0367683	0.284898	0.168543	0.0959832	0.0926865	15	6	0.591591		0.188003	0.303389	0.209616	0.301768	0.37419	0.223705	0.21982	0.207199	0.546792	0.193139	0.246218	0.266161	0.301735	0.394513	0.297215	0.270005	0.278227	0.0540159	0.0846108	0.176117	0.148282
H4N3Am1F1	1734.62	0.00643509	0.00723518	0.0266736	0.490363	0.262437	0.184912	0.10887	15	6	0.535189		0.637964	0.367464	0.4169	0.596869	0.535379	0.2633	0.364666	0.319704	0.685871	0.333628	0.635951	0.437657	0.455183	0.957421	0.347486	0.41358	0.357713	0.135271	0.157287	0.252692	0.258078
H8N2	1743.58	0.00309345	0.00350738	0.0266736	1.86519	0.824461	0.639859	0.483242	15	6	0.442024		2.33657	1.14852	0.856945	3.30671	2.53975	1.31557	1.44891	1.69301	1.8848	1.34685	2.46316	1.7409	1.7522	2.38909	1.75493	1.62422	1.06213	0.388441	0.43121	0.949598	0.491162
H4N3D1F1	1762.65	0.00643509	0.00723518	0.0266736	1.08865	0.342657	0.780494	0.224521	15	6	0.314754		1.87228	0.451686	0.297659	2.11021	0.607225	0.487516	1.50074	2.01392	0.316497	0.600249	1.24166	0.509519	0.909596	2.76229	0.648678	0.270599	0.379018	0.207945	0.280538	0.772363	0.145477
H5N3D1	1778.64	0.0470536	0.0515492	0.0515492	0.267275	0.177949	0.102526	0.0474551	15	6	0.66579		0.285155	0.139804	0.25449	0.251923	0.250906	0.222955	0.27483	0.460391	0.152025	0.259272	0.335242	0.167125	0.194013	0.506214	0.254784	0.151527	0.144799	0.130394	0.194745	0.260794	0.185436
H4N4F2	1793.64	0.0355579	0.0391105	0.0421982	0.354595	0.216385	0.15767	0.0666195	15	6	0.610231		0.187706	0.314633	0.787254	0.549294	0.343418	0.276998	0.199001	0.411044	0.160444	0.366707	0.404426	0.376075	0.404643	0.237993	0.299288	0.202444	0.3022	0.107091	0.193353	0.259444	0.233778
H9N2	1905.63	0.0158068	0.0175765	0.0354949	1.61779	0.809538	0.668413	0.435647	15	6	0.500398		2.15525	0.87576	0.561503	3.1753	2.32741	1.1914	1.10611	1.31072	1.51326	1.44293	2.09054	1.35015	1.43869	2.2777	1.45006	1.60818	0.881582	0.50962	0.457486	0.884732	0.515629
H4N4F3	1939.7	0.0195175	0.0216432	0.0354949	0.397751	0.245527	0.189155	0.0609336	15	6	0.617289		0.310749	0.230316	0.52188	0.991089	0.374382	0.280259	0.232475	0.451286	0.211857	0.452709	0.37045	0.336304	0.380793	0.483621	0.338091	0.306733	0.241707	0.178501	0.165986	0.292118	0.288115
H4N5F2	1996.72	0.0158068	0.0175765	0.0354949	0.549857	0.343162	0.264701	0.142331	15	6	0.624093		0.266016	0.37791	1.41186	0.439056	0.701108	0.495078	0.448914	0.451358	0.599556	0.611552	0.457283	0.379879	0.590904	0.406459	0.610931	0.230416	0.315505	0.180051	0.390685	0.585578	0.356737
H6N5	2028.71	0.00812342	0.00910805	0.0266736	0.246772	0.15958	0.058459	0.0555242	15	6	0.64667		0.23853	0.215414	0.188647	0.221065	0.160509	0.298993	0.233265	0.263643	0.260154	0.226921	0.247545	0.178473	0.251434	0.389282	0.327699	0.130638	0.206771	0.0974437	0.129402	0.245784	0.147441
H6N6F1	2377.85	0.00908554	0.0101733	0.0278071	0.147833	0.0759882	0.0578512	0.0417287	15	6	0.514012		0.12336	0.151031	0.278011	0.166153	0.115951	0.200053	0.0789725	0.18505	0.0767467	0.109662	0.130785	0.107927	0.236058	0.0957256	0.162017	0.0400375	0.140154	0.0283668	0.076819	0.10596	0.0645915
H5N5Am1D1	2474.91	0.00505502	0.00569981	0.0266736	0.359012	0.212747	0.122852	0.0507713	15	6	0.592591		0.199004	0.334865	0.486462	0.24432	0.345898	0.235864	0.676603	0.384214	0.402436	0.498204	0.2863	0.334576	0.336737	0.253273	0.36642	0.169468	0.266607	0.186591	0.152301	0.271819	0.229696
H5N5D1F2	2476.92	0.00812342	0.00910805	0.0266736	0.254481	0.114912	0.129255	0.054528	15	6	0.451554		0.10552	0.212385	0.336114	0.169355	0.255643	0.145726	0.574517	0.327934	0.140096	0.466687	0.263377	0.196883	0.229389	0.135231	0.258364	0.0936237	0.147688	0.0717749	0.0563089	0.204598	0.115478
H6N5D1F1	2492.91	0.0239677	0.0265056	0.0367683	1.08959	0.683826	0.326441	0.280378	15	6	0.627597		0.952235	0.630186	0.865337	1.16811	0.998987	1.44589	0.558848	1.26619	0.786504	1.25829	0.8867	1.34798	1.36789	1.05018	1.76058	0.56286	0.574843	0.464822	0.434694	1.11305	0.952686
H5N6F3	2507.91	0.0127314	0.0141957	0.0342368	0.236458	0.103703	0.132471	0.0751408	15	6	0.43857		0.0820143	0.20807	0.461338	0.28115	0.255355	0.247547	0.0980926	0.361745	0.0628949	0.240808	0.249935	0.119064	0.509913	0.117981	0.250958	0.0571735	0.138769	0.0540535	0.045873	0.240483	0.0858686
H6N6F2	2523.91	0.0429601	0.0471253	0.0483034	0.184276	0.117419	0.0600863	0.0614008	15	6	0.637193		0.125522	0.232181	0.265785	0.104924	0.248883	0.182445	0.193849	0.256341	0.106137	0.119916	0.153961	0.178438	0.274239	0.129177	0.192342	0.123879	0.183036	0.0863845	0.0303864	0.18995	0.0908796
H7N6F1	2539.9	0.00141367	0.00161646	0.0266736	0.272603	0.122334	0.0725693	0.0620251	15	6	0.448764		0.295255	0.159121	0.26578	0.419687	0.298037	0.229366	0.165919	0.279912	0.196786	0.261366	0.209411	0.322644	0.286203	0.360671	0.338881	0.15404	0.165366	0.0307411	0.0987835	0.200062	0.0850117
H5N7F2	2564.94	0.0292725	0.0322844	0.0367683	0.206556	0.110226	0.124801	0.0301438	15	6	0.533634		0.092059	0.202682	0.413154	0.113292	0.257029	0.182195	0.103586	0.276951	0.217489	0.166548	0.138864	0.151233	0.539849	0.122798	0.120615	0.0739523	0.129807	0.0925283	0.122036	0.154198	0.0888304
H6N5F4	2612.95	0.0194779	0.0216006	0.0354949	0.133102	0.0497557	0.0899243	0.0306745	15	6	0.373817		0.0624043	0.121944	0.324377	0.0856054	0.0741384	0.0735935	0.0433286	0.242835	0.217208	0.0846851	0.135242	0.0911246	0.288964	0.0788227	0.0722569	0.0522353	0.0492222	0.00648672	0.0883514	0.0769325	0.0253063
H6N5D1F2	2638.97	0.0292725	0.0322844	0.0367683	0.237475	0.143452	0.200985	0.108619	15	6	0.604069		0.245035	0.153999	0.298637	0.136904	0.109222	0.186552	0.173638	0.93843	0.104716	0.198203	0.2047	0.144993	0.237549	0.228408	0.201144	0.0858241	0.0969565	0.0976587	0.137977	0.361338	0.0809545
H5N6F4	2653.97	0.042825	0.046982	0.0483034	0.145274	0.0931536	0.0854706	0.050318	15	6	0.641227		0.105098	0.111156	0.403928	0.112114	0.141549	0.102884	0.075356	0.248622	0.112317	0.17973	0.111209	0.120307	0.189872	0.072944	0.0920231	0.035567	0.0891572	0.0680246	0.100702	0.185202	0.0802688
H6N6F3	2669.97	0.02922	0.0322283	0.0367683	0.207515	0.119678	0.0914064	0.0598639	15	6	0.576719		0.100535	0.269464	0.356443	0.162944	0.237354	0.159681	0.23669	0.361254	0.0981848	0.180528	0.251212	0.103973	0.323541	0.116745	0.154177	0.0657534	0.176446	0.0715036	0.0905793	0.210978	0.102806
H6N6D1F1	2695.99	0.00397113	0.00448989	0.0266736	0.192339	0.101709	0.0708398	0.0362242	15	6	0.528804		0.174862	0.127226	0.293306	0.338489	0.184812	0.167263	0.136819	0.333574	0.181329	0.152258	0.134773	0.133022	0.202344	0.162986	0.162016	0.0772975	0.0820762	0.0993033	0.0866447	0.174029	0.0909062
H8N7	2758.98	0.0292725	0.0322844	0.0367683	0.196539	0.124433	0.0525435	0.0615968	15	6	0.63312		0.208634	0.198416	0.300255	0.126528	0.163256	0.14867	0.108083	0.202966	0.271252	0.24144	0.210896	0.22954	0.20072	0.192362	0.145063	0.162421	0.156408	0.0424881	0.0482612	0.175683	0.161334
H6N5Am1D1F1	2783.03	0.0195175	0.0216432	0.0354949	0.851877	0.519805	0.306055	0.252972	15	6	0.610187		0.809708	0.719665	0.744979	0.856979	0.700769	0.943135	0.654638	1.81494	0.453524	0.768688	0.855374	0.641837	1.10159	0.782064	0.930277	0.460678	0.553079	0.398492	0.260827	0.997747	0.448007
H5N6F5	2800.03	0.0292725	0.0322844	0.0367683	0.127643	0.0564138	0.0819805	0.0360136	15	6	0.441964		0.0364064	0.0723185	0.281242	0.246423	0.0628212	0.117009	0.0270437	0.203782	0.087646	0.153485	0.251502	0.0793699	0.137555	0.0810423	0.0770067	0.0675519	0.0471889	0.0120891	0.0335733	0.117853	0.0602263
H6N5D2F1	2811.06	0.0264566	0.02922	0.0367683	0.417095	0.295308	0.115	0.113974	15	6	0.708011		0.373007	0.282786	0.353178	0.622045	0.362089	0.458121	0.303237	0.602349	0.578773	0.436829	0.446642	0.23812	0.462159	0.347254	0.389834	0.222645	0.222191	0.347079	0.229452	0.506634	0.243846
H6N6F4	2816.02	0.00641786	0.00721631	0.0266736	0.217256	0.112753	0.0968534	0.0541389	15	6	0.518986		0.0989178	0.274611	0.458259	0.208391	0.243586	0.0993678	0.242387	0.266431	0.293994	0.205161	0.218944	0.13624	0.283382	0.105235	0.12393	0.0851909	0.186367	0.0674831	0.0742329	0.177617	0.0856254
H7N6F3	2832.02	0.0292725	0.0322844	0.0367683	0.228239	0.127459	0.0862507	0.0797431	15	6	0.558443		0.247996	0.282337	0.272589	0.137289	0.157484	0.217833	0.125706	0.439312	0.194391	0.166032	0.213717	0.252185	0.366018	0.171104	0.179593	0.145597	0.192787	0.044113	0.0499003	0.241137	0.0912173
H6N6D1F2	2842.05	0.0141643	0.0157728	0.0354949	0.216041	0.121293	0.131287	0.0700485	15	6	0.561436		0.125784	0.162935	0.235864	0.145833	0.203006	0.169195	0.176984	0.630568	0.12184	0.20814	0.26896	0.119325	0.359582	0.141096	0.171496	0.0736712	0.107485	0.103434	0.12224	0.257125	0.0638018
H7N6D1F1	2858.05	0.00812342	0.00910805	0.0266736	0.521236	0.258378	0.220843	0.186017	15	6	0.495703		0.574421	0.293232	0.385032	0.638976	0.432104	0.789361	0.299089	0.94803	0.179898	0.681466	0.315758	0.393414	0.758521	0.456403	0.672833	0.165422	0.20985	0.139198	0.177635	0.632813	0.225351
H8N8	2962.06	0.00719746	0.00808219	0.0266736	0.135817	0.0800333	0.0883046	0.0146089	15	6	0.589272		0.0744508	0.117336	0.440038	0.0932468	0.104559	0.100531	0.152778	0.165049	0.0899067	0.150822	0.116431	0.117343	0.128623	0.110063	0.0760792	0.0685969	0.0754197	0.0610394	0.082498	0.0933663	0.0992795
H7N6D1F2	3004.1	0.0175398	0.0194779	0.0354949	0.287512	0.149415	0.323174	0.176933	15	6	0.519683		0.292567	0.184201	0.452727	0.148431	0.103908	0.114136	0.161779	1.39841	0.144947	0.163218	0.266909	0.149311	0.379229	0.213849	0.13906	0.0863398	0.104209	0.0538339	0.0719467	0.508935	0.0712258
H7N6Am1D1F1	3148.16	0.0239677	0.0265056	0.0367683	0.634578	0.3508	0.539672	0.326742	15	6	0.552808		0.483196	0.503653	0.471936	0.461037	0.336791	0.570038	0.297179	2.45806	0.249233	0.562438	0.70007	0.410827	1.06646	0.436361	0.511383	0.20253	0.310848	0.16656	0.146429	1.00537	0.273059
H7N6D1F3	3150.16	0.0238763	0.0264076	0.0367683	0.540725	0.274297	0.644107	0.351873	15	6	0.507276		0.306399	0.478961	0.396898	0.281311	0.220902	0.334261	0.193423	2.73343	0.184255	0.400885	0.660541	0.28782	1.03423	0.263626	0.333938	0.0768893	0.261078	0.0890842	0.0893502	0.978673	0.150707

## Sheet: S7_SD_vs_SI_DerivedT
Stroma distant (SD) vs. Stroma interface (SI) derived traits comparison												ID_Region
Traits	pval_ANOVA	pval_Ranksum	qval_Benjamini-Hochberg	Mean_SD	Mean_SI	SD_SD	SD_SI	n_SD	n_SI	Fold change SI/SD		A_SI	B_SI	D_SI	E_SI	F_SI	G_SI	H_SI	I_SI	J_SI	K_SI	L_SI	M_SI	N_SI	O_SI	P_SI	A_SD	B_SD	F_SD	K_SD	L_SD	N_SD
A2Fa	0.00204864	0.00233406	0.0228484	0.0388634	0.0224861	0.0116844	0.00581529	15	6	0.578593		0.0248707	0.0259455	0.0646223	0.0529064	0.0319108	0.0242827	0.0323742	0.0392218	0.045986	0.0295942	0.0531564	0.0391158	0.0425888	0.0419956	0.0343806	0.0247215	0.0242505	0.0119156	0.0207242	0.0290422	0.0242628
TC	0.00308382	0.00349673	0.0228484	0.862041	0.923715	0.0386017	0.0321649	15	6	1.07154		0.856719	0.902147	0.924891	0.784098	0.840855	0.897513	0.86134	0.870625	0.865757	0.89457	0.85081	0.89498	0.804908	0.818793	0.862606	0.875771	0.902821	0.962209	0.948041	0.91357	0.939879
TM	0.00349673	0.00395936	0.0228484	0.102125	0.0514282	0.0343018	0.0256942	15	6	0.503582		0.114141	0.066662	0.0477795	0.177562	0.126386	0.0779477	0.0988	0.0965961	0.0944053	0.06918	0.10726	0.07183	0.146541	0.136005	0.100773	0.0927191	0.0674293	0.0263405	0.0294597	0.05568	0.0369404
A1DF	0.00395936	0.00447691	0.0228484	0.721434	0.552051	0.0705561	0.124154	15	6	0.765213		0.828319	0.661786	0.656388	0.827451	0.728691	0.829282	0.603053	0.668414	0.752066	0.651535	0.74565	0.7109	0.752271	0.7387	0.667009	0.651442	0.633779	0.436975	0.459902	0.703737	0.426471
A1Am0F	0.00395936	0.00447691	0.0228484	0.721434	0.552051	0.0705561	0.124154	15	6	0.765213		0.828319	0.661786	0.656388	0.827451	0.728691	0.829282	0.603053	0.668414	0.752066	0.651535	0.74565	0.7109	0.752271	0.7387	0.667009	0.651442	0.633779	0.436975	0.459902	0.703737	0.426471
CA1	0.0044252	0.00499809	0.0228484	0.0229098	0.00927615	0.0136509	0.00317671	15	6	0.404898		0.0338271	0.0116392	0.00941723	0.0401357	0.0162687	0.0242329	0.0140479	0.0137941	0.0192308	0.0113127	0.0355073	0.0131623	0.0284135	0.057355	0.0153029	0.00947727	0.0105889	0.0063501	0.00810084	0.0147772	0.00636258
CFa	0.00804106	0.00901816	0.0281223	0.111478	0.0731774	0.0314405	0.019712	15	6	0.656431		0.0749962	0.0891345	0.169305	0.105396	0.0996099	0.0879961	0.0968491	0.0961914	0.149561	0.0910717	0.183837	0.110639	0.119394	0.0963164	0.101869	0.0621389	0.0691382	0.0535861	0.0686567	0.110555	0.0749891
CA2	0.00810279	0.00908554	0.0281223	0.615705	0.687219	0.0534898	0.0397154	15	6	1.11615		0.652368	0.671197	0.538739	0.569144	0.642862	0.679981	0.629008	0.665909	0.562104	0.607387	0.491532	0.640428	0.637694	0.60958	0.637645	0.730697	0.709325	0.705619	0.666748	0.618497	0.692426
CSFa	0.0100755	0.0112692	0.0281223	0.0418145	0.0245965	0.0222866	0.0128017	15	6	0.588229		0.0253896	0.0300986	0.0544824	0.0311823	0.0297604	0.0299555	0.031458	0.0325822	0.0567505	0.0345049	0.114496	0.0399543	0.0505071	0.0318692	0.0342261	0.019669	0.0212099	0.0126715	0.0262159	0.0491625	0.0186503
CA4	0.0101488	0.011349	0.0281223	0.0856382	0.0517331	0.031158	0.0216835	15	6	0.604089		0.0650395	0.0720303	0.098043	0.0867758	0.0731852	0.0560755	0.0628672	0.0677302	0.124532	0.0790659	0.181075	0.0794878	0.0891788	0.0729029	0.0765842	0.0394391	0.0520918	0.0378927	0.0398186	0.0946178	0.0465384
CDFa	0.012558	0.0140078	0.0281223	0.0434112	0.0207339	0.029255	0.015675	15	6	0.477616		0.028069	0.0399204	0.050286	0.030385	0.0258489	0.0305708	0.0248257	0.0270855	0.0631037	0.0253029	0.137085	0.046399	0.0654081	0.0279174	0.0289605	0.016617	0.0247152	0.00820919	0.0121279	0.0505851	0.0121489
CFa+S	0.0126157	0.0140703	0.0281223	0.0298637	0.018149	0.0173713	0.0104626	15	6	0.607728		0.0186761	0.0217599	0.0358309	0.0190794	0.0206926	0.0230185	0.0197019	0.0242115	0.040529	0.0228601	0.0879867	0.0297102	0.0344639	0.0242196	0.0252151	0.0128229	0.0150748	0.0105281	0.0166763	0.0390665	0.0147254
A3DFa	0.0126157	0.0140703	0.0281223	0.0496535	0.0262095	0.0206557	0.0136439	15	6	0.527847		0.037472	0.045653	0.0513712	0.0304599	0.0390082	0.0854145	0.0289941	0.0371578	0.0450555	0.0292567	0.0985521	0.0672125	0.0640219	0.0394694	0.0457035	0.0271493	0.035025	0.0126743	0.0156288	0.0484548	0.0183246
CFa+D	0.013759	0.015334	0.0281223	0.0202519	0.0101096	0.016692	0.00862799	15	6	0.499192		0.0136569	0.0153527	0.0223376	0.0131873	0.0122491	0.0172694	0.00892795	0.0116463	0.0288981	0.0113686	0.077244	0.019587	0.0244502	0.0132273	0.0143755	0.00605175	0.0090604	0.00566416	0.00626549	0.0275403	0.00607531
A1F0	0.0157728	0.0175398	0.0281223	0.191174	0.306486	0.0380393	0.110187	15	6	1.60318		0.133885	0.22	0.179104	0.139816	0.165205	0.142069	0.171901	0.210658	0.18018	0.257905	0.227408	0.207131	0.178837	0.208049	0.245455	0.174699	0.229079	0.438625	0.429688	0.240741	0.326087
A1SF	0.0157728	0.0175398	0.0281223	0.808826	0.693514	0.0380393	0.110187	15	6	0.857432		0.866115	0.78	0.820896	0.860184	0.834795	0.857931	0.828099	0.789342	0.81982	0.742095	0.772592	0.792869	0.821163	0.791951	0.754545	0.825301	0.770921	0.561375	0.570312	0.759259	0.673913
A1F	0.0157728	0.0175398	0.0281223	0.808826	0.693514	0.0380393	0.110187	15	6	0.857432		0.866115	0.78	0.820896	0.860184	0.834795	0.857931	0.828099	0.789342	0.81982	0.742095	0.772592	0.792869	0.821163	0.791951	0.754545	0.825301	0.770921	0.561375	0.570312	0.759259	0.673913
A3Fa	0.0157728	0.0175398	0.0281223	0.147656	0.116248	0.0249156	0.0223546	15	6	0.787291		0.11888	0.127199	0.202312	0.109834	0.141376	0.163688	0.140554	0.139168	0.166287	0.118098	0.170615	0.160994	0.169102	0.133742	0.152993	0.115077	0.106512	0.083068	0.11243	0.148551	0.131852
A2S0F	0.0158068	0.0175765	0.0281223	0.836058	0.88379	0.0480634	0.0298139	15	6	1.05709		0.848208	0.885117	0.84125	0.88983	0.812504	0.709208	0.764608	0.879608	0.866111	0.836209	0.859727	0.862169	0.849653	0.806876	0.829791	0.837085	0.895581	0.922017	0.897715	0.862518	0.887823
A4S0F	0.023922	0.0264566	0.0368774	0.933328	0.905988	0.0255404	0.0241659	15	6	0.970706		0.934456	0.943922	0.97577	0.932219	0.909227	0.94676	0.873388	0.931141	0.957652	0.909091	0.95274	0.951181	0.949125	0.907259	0.925995	0.896338	0.929939	0.893102	0.868334	0.926628	0.921586
A2D0F	0.0239677	0.0265056	0.0368774	0.874952	0.90484	0.030185	0.019106	15	6	1.03416		0.882807	0.917615	0.85887	0.896957	0.85541	0.802128	0.832081	0.910221	0.891601	0.868966	0.881218	0.903686	0.885236	0.870053	0.867436	0.872657	0.921632	0.920836	0.895012	0.901952	0.916951
A3SFa	0.0290628	0.0320603	0.0427471	0.0510741	0.0359916	0.0155904	0.014064	15	6	0.704693		0.0333597	0.0443988	0.0589716	0.0322133	0.041448	0.0597909	0.0370318	0.0423035	0.0541578	0.0449471	0.0937886	0.0618642	0.0633266	0.0448461	0.0536636	0.039554	0.0370813	0.0181234	0.0302703	0.0603562	0.0305642
A3FaAm	0.0316136	0.0348424	0.0431027	0.0300154	0.0393219	0.00888868	0.00684752	15	6	1.31006		0.0208919	0.0316709	0.0267731	0.0174351	0.0260618	0.0104949	0.0269234	0.0349939	0.0343928	0.0466794	0.0326306	0.0338126	0.0354654	0.0366523	0.0353521	0.0466606	0.0340452	0.0321062	0.0375041	0.0488522	0.0367631
A2SG	0.0317809	0.0350209	0.0431027	0.970369	0.982319	0.0234805	0.00531165	15	6	1.01231		0.981575	0.986255	0.970998	0.887312	0.974441	0.982612	0.97619	0.977139	0.975954	0.974624	0.972218	0.977227	0.973478	0.96663	0.978873	0.982034	0.986399	0.986145	0.97203	0.983274	0.98403
A4Am0F	0.0354981	0.0390469	0.0462778	0.958492	0.937726	0.0193151	0.0192387	15	6	0.978335		0.963819	0.964163	0.983693	0.959455	0.937137	0.966658	0.91043	0.954566	0.974954	0.943812	0.981701	0.971612	0.970695	0.940877	0.953804	0.92995	0.952339	0.92295	0.911904	0.962406	0.946805
A2SFa	0.041613	0.0456961	0.0522241	0.0133246	0.00900531	0.00399749	0.00404902	15	6	0.675838		0.00659494	0.00681325	0.020253	0.0118371	0.0117888	0.00816711	0.0179021	0.0173287	0.0155008	0.0157895	0.0152107	0.0117909	0.0129101	0.0150138	0.012969	0.00681144	0.00669194	0.00477949	0.0160894	0.0109268	0.00873281
A4F0G	0.046624	0.0510944	0.0528208	0.0158345	0.024018	0.00766534	0.00894323	15	6	1.51681		0.0129218	0.0128501	0.0065064	0.0163874	0.0246181	0.0128154	0.0353647	0.0170426	0.00936746	0.0209246	0.00671816	0.010894	0.0107272	0.0223656	0.0180139	0.0241749	0.0171167	0.03209	0.0369536	0.0138825	0.0198903
A4F0	0.0466956	0.0511702	0.0528208	0.031669	0.048036	0.0153307	0.0178865	15	6	1.51681		0.0258435	0.0257002	0.0130128	0.0327748	0.0492363	0.0256308	0.0707295	0.0340851	0.0187349	0.0418493	0.0134363	0.021788	0.0214544	0.0447311	0.0360279	0.0483497	0.0342335	0.0641799	0.0739073	0.0277649	0.0397805
A4F	0.0466956	0.0511702	0.0528208	0.968331	0.951964	0.0153307	0.0178865	15	6	0.983098		0.974156	0.9743	0.986987	0.967225	0.950764	0.974369	0.929271	0.965915	0.981265	0.958151	0.986564	0.978212	0.978546	0.955269	0.963972	0.95165	0.965767	0.93582	0.926093	0.972235	0.960219
A2F0SG	0.0487567	0.0534461	0.0534461	0.988321	0.993707	0.0126347	0.00243274	15	6	1.00545		0.99157	0.994204	0.993117	0.943345	0.990793	0.992567	0.991376	0.991883	0.991196	0.993392	0.990755	0.992517	0.990441	0.984637	0.993024	0.989313	0.994564	0.995091	0.992423	0.995616	0.995235

## Sheet: S8_C_vs_SI_Nglycan
Cancer (C) vs. stroma interface (SI) direct N-glycan comparison.													ID_Region
structure	m/z [M+Na]+	pval_ANOVA	pval_Ranksum	qval_Benjamini-Hochberg	Mean_SI	Mean_C	SD_SI	SD_C	n_SI	n_C	Fold change C/SI		A_SI	B_SI	D_SI	E_SI	F_SI	K_SI	G_SI	L_SI	H_SI	M_SI	N_SI	I_SI	J_SI	O_SI	P_SI	E_C	F_C	K_C	L_C	A_C	M_C	B_C	N_C	D_C	G_C	H_C	I_C	J_C	O_C	P_C
H5N2	1257.42	0.0294359	0.0310166	0.0484092	2.2574	3.04215	0.87297	1.19108	15	15	1.34763		1.73646	1.78805	1.41743	3.09985	1.83453	1.24782	1.72497	4.08331	2.86322	1.5373	3.96278	1.9116	2.09429	2.3326	2.22684	4.47443	2.18754	1.82828	5.40714	3.23314	2.58341	2.17585	2.99979	1.74742	2.46858	2.80146	2.31933	3.7927	2.27432	5.33889
H4N3	1298.45	0.0487894	0.0512135	0.0512394	0.252456	0.316442	0.0640009	0.0914966	15	15	1.25346		0.21682	0.2202	0.189085	0.291643	0.275964	0.217821	0.159289	0.260649	0.337669	0.17555	0.319821	0.227483	0.236645	0.394858	0.263338	0.503291	0.305909	0.279665	0.327925	0.284319	0.20165	0.21339	0.297789	0.247929	0.179786	0.353724	0.428112	0.305953	0.43304	0.384146
H6N2	1419.48	0.0213333	0.0225311	0.0484092	2.38495	3.70663	0.97044	1.84971	15	15	1.55417		2.98462	1.43644	1.06555	4.49246	2.93318	1.53915	1.93321	1.74973	2.00941	1.47582	3.58267	2.55264	2.07587	3.64443	2.29913	8.44919	4.11771	2.30639	1.78853	5.82674	2.94183	1.8102	3.77421	1.77947	2.16958	4.18219	5.56533	2.78912	4.25485	3.84414
H7N2	1581.53	0.00658536	0.00700988	0.0322455	1.73243	2.75837	0.667092	1.15777	15	15	1.5922		1.90693	1.1791	0.722069	3.27223	2.35129	1.18719	1.34852	1.54174	1.17102	1.10644	2.29744	1.75379	1.73311	2.48979	1.92579	5.48288	3.43683	1.8691	1.66806	3.92423	2.58659	1.45626	2.38995	1.19833	1.64314	2.58666	3.62685	2.47987	3.46607	3.56067
H5N3F1	1606.56	0.000620889	0.000669975	0.0154094	0.164189	0.225545	0.0342807	0.0446332	15	15	1.37369		0.116519	0.118913	0.185701	0.174574	0.181083	0.170729	0.174732	0.206149	0.169987	0.0930345	0.224248	0.158589	0.179918	0.144778	0.163878	0.268544	0.187964	0.232627	0.241048	0.247581	0.166336	0.149321	0.211826	0.213871	0.219253	0.24716	0.231097	0.325455	0.177869	0.263221
H8N2	1743.58	0.00150835	0.00161971	0.0186267	1.86519	3.34778	0.639859	1.66934	15	15	1.79487		2.33657	1.14852	0.856945	3.30671	2.53975	1.31557	1.44891	1.69301	1.8848	1.34685	2.46316	1.7409	1.7522	2.38909	1.75493	8.14598	3.40971	2.19741	1.86031	4.98008	3.4734	1.85928	2.76154	1.38357	1.93951	3.66327	4.19855	3.19123	4.03354	3.11936
H9N2	1905.63	0.00581044	0.00618982	0.0322455	1.61779	2.84025	0.668413	1.59659	15	15	1.75564		2.15525	0.87576	0.561503	3.1753	2.32741	1.1914	1.10611	1.31072	1.51326	1.44293	2.09054	1.35015	1.43869	2.2777	1.45006	7.69418	2.93974	1.98978	1.34051	3.75174	2.98392	1.72815	2.28915	1.03509	1.53428	3.54621	3.1807	2.70989	3.6942	2.18614
H5N4D2	2299.87	0.00229881	0.0024626	0.01888	10.8606	7.91313	2.30997	2.15371	15	15	0.728612		12.2189	8.60881	12.415	7.60837	11.5916	11.0935	16.8487	9.54479	10.2591	11.3928	7.24633	11.3143	9.75994	10.9258	12.0805	4.86424	11.2286	8.0854	6.69057	7.59278	5.20203	8.09754	6.23589	12.035	10.9542	7.79169	8.88934	5.60412	7.38963	8.03603
H5N5Am1F1	2302.83	0.0362028	0.0380883	0.0484092	2.28799	1.92734	0.362056	0.451554	15	15	0.84237		2.32783	1.97121	3.05405	1.95732	2.23062	2.42794	2.95798	1.95793	2.24048	2.36678	1.67608	2.30277	2.28142	2.09248	2.47498	1.38473	2.52057	1.79955	1.54397	1.54322	1.58728	2.07432	1.46114	2.84232	2.48501	1.708	2.35616	1.96977	1.55577	2.07826
H5N6F2	2361.86	0.0250867	0.0264647	0.0484092	0.193855	0.346342	0.09008	0.240408	15	15	1.7866		0.063829	0.184437	0.355665	0.153887	0.22522	0.139991	0.210347	0.268439	0.222798	0.155601	0.167399	0.107534	0.386712	0.0879841	0.177986	0.271753	0.492364	0.339651	0.315782	0.153895	0.206514	0.485212	0.114178	0.233099	0.237584	0.15882	0.488579	1.06769	0.15823	0.471778
H5N4Am2F1	2389.86	0.044253	0.0464867	0.0512394	4.75448	3.2936	1.7618	1.72867	15	15	0.692736		3.88673	8.22207	3.28924	1.75773	3.40277	3.94448	3.4201	3.62104	5.24953	7.53542	5.63706	6.95996	4.71877	5.26384	4.40848	0.572457	2.40509	2.54165	2.155	2.26967	4.76224	5.57921	6.15264	3.34298	3.86705	5.8084	1.60509	2.11362	4.56597	1.6629
H5N4Am1D1F1	2417.89	0.0170673	0.0180538	0.0484092	2.55687	1.86721	0.756377	0.608766	15	15	0.730269		2.64904	3.98515	2.17353	1.22647	3.1743	2.6424	2.11195	2.51243	1.89456	2.02391	2.20152	3.10243	3.37984	1.73816	3.53742	0.552575	2.21343	2.2483	1.56827	1.57025	1.86481	2.98566	2.7014	1.92047	2.3334	1.82469	1.00224	1.91993	1.60389	1.69878
H5N4D2F1	2445.92	0.0264815	0.0279251	0.0484092	1.68317	1.32586	0.415783	0.386206	15	15	0.787714		2.47706	1.16292	1.91362	1.52192	2.15162	2.11164	1.29455	1.69278	1.84337	1.89164	1.08545	1.30081	1.46973	1.29967	2.03081	0.718174	1.91505	1.73009	1.33384	2.06633	1.23102	1.02136	1.02284	1.77385	1.08714	1.3786	1.07625	0.950772	1.27404	1.30853
H5N6F3	2507.91	0.0362028	0.0380883	0.0484092	0.236458	0.45827	0.132471	0.361892	15	15	1.93806		0.0820143	0.20807	0.461338	0.28115	0.255355	0.247547	0.0980926	0.361745	0.0628949	0.240808	0.249935	0.119064	0.509913	0.117981	0.250958	0.522213	0.829703	0.431915	0.439776	0.14979	0.279292	0.533788	0.199385	0.271743	0.221609	0.103133	0.609576	1.54875	0.217056	0.516321
H6N6F2	2523.91	0.038024	0.0399902	0.0484092	0.184276	0.264232	0.0600863	0.111357	15	15	1.43389		0.125522	0.232181	0.265785	0.104924	0.248883	0.182445	0.193849	0.256341	0.106137	0.119916	0.153961	0.178438	0.274239	0.129177	0.192342	0.176721	0.24897	0.297658	0.340317	0.209027	0.169915	0.373787	0.154416	0.19762	0.313581	0.253478	0.178371	0.565758	0.151017	0.332845
H6N6F3	2669.97	0.0487894	0.0512135	0.0512394	0.207515	0.341826	0.0914064	0.230997	15	15	1.64723		0.100535	0.269464	0.356443	0.162944	0.237354	0.159681	0.23669	0.361254	0.0981848	0.180528	0.251212	0.103973	0.323541	0.116745	0.154177	0.256465	0.316589	0.194107	0.500429	0.191792	0.265864	0.642885	0.203559	0.295017	0.39266	0.0871868	0.299777	0.996129	0.110442	0.374487
H6N6D1F1	2695.99	0.02129	0.0224861	0.0484092	0.192339	0.276498	0.0708398	0.121533	15	15	1.43756		0.174862	0.127226	0.293306	0.338489	0.184812	0.167263	0.136819	0.333574	0.181329	0.152258	0.134773	0.133022	0.202344	0.162986	0.162016	0.193538	0.23889	0.281323	0.51179	0.392315	0.222771	0.2699	0.119699	0.217765	0.207599	0.137188	0.374925	0.512277	0.18068	0.286811
H6N6F4	2816.02	0.0343574	0.0361613	0.0484092	0.217256	0.352428	0.0968534	0.242104	15	15	1.62218		0.0989178	0.274611	0.458259	0.208391	0.243586	0.0993678	0.242387	0.266431	0.293994	0.205161	0.218944	0.13624	0.283382	0.105235	0.12393	0.393379	0.433121	0.105109	0.396226	0.125139	0.311241	0.526062	0.154323	0.287914	0.5006	0.212312	0.336453	1.07632	0.118471	0.309753
H6N6D1F2	2842.05	0.0309979	0.0326502	0.0484092	0.216041	0.359207	0.131287	0.254335	15	15	1.66268		0.125784	0.162935	0.235864	0.145833	0.203006	0.169195	0.176984	0.630568	0.12184	0.20814	0.26896	0.119325	0.359582	0.141096	0.171496	0.157752	0.208393	0.232617	1.05212	0.304674	0.337779	0.488777	0.167863	0.195467	0.306835	0.121325	0.361659	0.770728	0.212333	0.469782
H8N8	2962.06	0.0237713	0.0250867	0.0484092	0.135817	0.189189	0.0883046	0.0856913	15	15	1.39296		0.0744508	0.117336	0.440038	0.0932468	0.104559	0.100531	0.152778	0.165049	0.0899067	0.150822	0.116431	0.117343	0.128623	0.110063	0.0760792	0.209336	0.184905	0.130332	0.209951	0.100057	0.214625	0.181799	0.0691058	0.249015	0.23146	0.117603	0.288156	0.398636	0.0852874	0.167559
H6N5D3	2983.14	0.0488145	0.0512394	0.0512394	0.616132	0.485979	0.186656	0.182543	15	15	0.788757		0.730444	0.337074	1.05344	0.437945	0.795058	0.639686	0.547459	0.610202	0.468369	0.573656	0.39961	0.647702	0.51565	0.849608	0.636086	0.264651	0.841284	0.497857	0.474474	0.50652	0.281424	0.394388	0.346608	0.858462	0.456225	0.288902	0.663164	0.388963	0.522143	0.504617
H6N6D1F3	2988.11	0.0293998	0.0309792	0.0484092	0.207308	0.393139	0.131852	0.281023	15	15	1.8964		0.0943299	0.192943	0.345087	0.152986	0.13721	0.0673262	0.26938	0.544017	0.0725289	0.315585	0.303188	0.115847	0.26177	0.100844	0.136583	0.148313	0.199031	0.164824	0.93574	0.20978	0.685475	0.545257	0.284925	0.185969	0.482098	0.109945	0.349424	0.942301	0.147738	0.506266
H6N5Am1D2F1	3101.17	0.0237868	0.0251029	0.0484092	1.01304	0.786513	0.247984	0.246173	15	15	0.776386		0.948118	0.959066	0.812503	0.850136	1.23767	1.09124	1.39381	1.106	1.35671	0.742182	0.806034	0.69772	1.35151	1.15791	0.685056	0.499653	1.28258	0.875866	0.806687	0.663572	0.398008	0.972996	0.687832	0.670268	1.14544	0.973779	0.672933	0.913798	0.753517	0.480761

## Sheet: S9_C_vs_SI_DerivedT
Cancer (C) vs. Stroma interface (SI) derived traits comparison.												ID_Region
Traits	pval_ANOVA	pval_Ranksum	qval_Benjamini-Hochberg	Mean_SI	Mean_C	SD_SI	SD_C	n_SI	n_C	Fold change C/SI		A_SI	B_SI	D_SI	E_SI	F_SI	G_SI	H_SI	I_SI	J_SI	K_SI	L_SI	M_SI	N_SI	O_SI	P_SI	A_C	B_C	D_C	E_C	F_C	G_C	H_C	I_C	J_C	K_C	L_C	M_C	N_C	O_C	P_C
A3FGS	0.000385912	0.000417484	0.0225441	0.478337	0.45002	0.0191897	0.0294252	15	15	0.940802		0.486157	0.477519	0.427145	0.475742	0.476197	0.476448	0.49298	0.478898	0.486955	0.486012	0.499239	0.496503	0.478773	0.492112	0.444376	0.473049	0.456508	0.418576	0.408982	0.451977	0.468428	0.483499	0.437095	0.42445	0.472846	0.47084	0.456893	0.475191	0.469585	0.382388
A2FGS	0.00160034	0.00171805	0.0371734	0.542094	0.50906	0.0249845	0.0248552	15	15	0.939062		0.51489	0.550117	0.505214	0.54806	0.536475	0.535235	0.504688	0.549975	0.564216	0.557101	0.581859	0.563666	0.501901	0.553999	0.564019	0.529092	0.526061	0.481651	0.45788	0.531627	0.520853	0.532785	0.498972	0.490576	0.536088	0.541684	0.486483	0.505006	0.51258	0.484567
CM	0.00420572	0.00448929	0.0371734	0.102125	0.160688	0.0343018	0.0663502	15	15	1.57345		0.114141	0.066662	0.0477795	0.177562	0.126386	0.0779477	0.0988	0.0965961	0.0944053	0.06918	0.10726	0.07183	0.146541	0.136005	0.100773	0.220622	0.0926265	0.0732629	0.348343	0.167857	0.100462	0.17015	0.192636	0.153252	0.107122	0.12352	0.14781	0.145354	0.183294	0.184011
CC	0.00448039	0.0047807	0.0371734	0.862041	0.797812	0.0386017	0.0702307	15	15	0.925492		0.856719	0.902147	0.924891	0.784098	0.840855	0.897513	0.86134	0.870625	0.865757	0.89457	0.85081	0.89498	0.804908	0.818793	0.862606	0.739527	0.876191	0.893096	0.604066	0.799984	0.87071	0.79082	0.754193	0.797798	0.850657	0.82951	0.81278	0.806514	0.775876	0.765452
A3GS	0.004762	0.00507944	0.0371734	0.526881	0.501494	0.0170645	0.0262524	15	15	0.951818		0.5423	0.514354	0.527176	0.512596	0.534726	0.524415	0.493077	0.536126	0.526584	0.535964	0.55086	0.543124	0.511606	0.54775	0.502552	0.527337	0.499262	0.511888	0.445504	0.520984	0.519907	0.475151	0.515127	0.474123	0.51742	0.531592	0.510047	0.509555	0.508213	0.456303
CFa	0.00617837	0.00657934	0.0371734	0.111478	0.159976	0.0314405	0.0617916	15	15	1.43505		0.0749962	0.0891345	0.169305	0.105396	0.0996099	0.0879961	0.0968491	0.0961914	0.149561	0.0910717	0.183837	0.110639	0.119394	0.0963164	0.101869	0.125203	0.155228	0.135198	0.162765	0.1685	0.116195	0.0859614	0.218731	0.312225	0.119733	0.257972	0.144073	0.103659	0.111579	0.182615
CSFa	0.00655532	0.00697835	0.0371734	0.0418145	0.066365	0.0222866	0.0399497	15	15	1.58713		0.0253896	0.0300986	0.0544824	0.0311823	0.0297604	0.0299555	0.031458	0.0325822	0.0567505	0.0345049	0.114496	0.0399543	0.0505071	0.0318692	0.0342261	0.063297	0.0661318	0.0432201	0.0533514	0.0358594	0.0463646	0.0273414	0.0745819	0.125597	0.0480385	0.183479	0.0697653	0.043452	0.0424252	0.0725704
CA2	0.0079195	0.00842026	0.0371734	0.615705	0.544054	0.0534898	0.0766287	15	15	0.883628		0.652368	0.671197	0.538739	0.569144	0.642862	0.679981	0.629008	0.665909	0.562104	0.607387	0.491532	0.640428	0.637694	0.60958	0.637645	0.519594	0.566742	0.576837	0.528375	0.5638	0.611854	0.637048	0.4737	0.405758	0.545554	0.392449	0.5767	0.665848	0.587915	0.508642
A3S	0.00839845	0.0089263	0.0371734	0.388004	0.346311	0.033223	0.0491739	15	15	0.892545		0.419449	0.373325	0.372674	0.31173	0.393059	0.39234	0.338087	0.407516	0.389792	0.376984	0.433958	0.414688	0.390047	0.433736	0.372673	0.395146	0.354983	0.368375	0.217532	0.347461	0.365484	0.324906	0.322279	0.318017	0.344699	0.427202	0.36382	0.374017	0.381509	0.289233
A3FGAm	0.00840572	0.00893391	0.0371734	0.26996	0.24164	0.0265103	0.0325798	15	15	0.895096		0.275387	0.29378	0.256734	0.200596	0.261837	0.271732	0.272727	0.291837	0.270176	0.257453	0.253573	0.300974	0.297828	0.3	0.244766	0.237363	0.276354	0.253326	0.182787	0.239656	0.25666	0.289703	0.219272	0.24156	0.228372	0.218667	0.238551	0.288652	0.269473	0.184207
A3FAm	0.00842026	0.00894915	0.0371734	0.199487	0.167479	0.0292728	0.0357396	15	15	0.839547		0.211895	0.215073	0.17396	0.121093	0.192971	0.203193	0.203092	0.221048	0.200036	0.177126	0.196732	0.229963	0.228028	0.239329	0.178761	0.177591	0.197347	0.176247	0.0898054	0.156759	0.1807	0.210202	0.132893	0.161016	0.148256	0.173526	0.171233	0.213494	0.210632	0.112477
A2F0SG	0.0104951	0.0111456	0.0396971	0.988321	0.984626	0.0126347	0.0144906	15	15	0.996261		0.99157	0.994204	0.993117	0.943345	0.990793	0.992567	0.991376	0.991883	0.991196	0.993392	0.990755	0.992517	0.990441	0.984637	0.993024	0.984606	0.992778	0.991804	0.933416	0.990571	0.990851	0.987422	0.98599	0.988617	0.989891	0.98607	0.986409	0.991155	0.981456	0.988355
A2S	0.0113918	0.0120833	0.0396971	0.573724	0.531094	0.0469569	0.0549204	15	15	0.925696		0.574898	0.577085	0.58147	0.45692	0.569057	0.616359	0.523201	0.594933	0.603047	0.537996	0.632724	0.60079	0.51658	0.608746	0.61206	0.559011	0.563459	0.559585	0.365119	0.58323	0.562398	0.522132	0.541861	0.521346	0.496617	0.600326	0.498752	0.505549	0.54913	0.537896
MHy	0.0120929	0.0128217	0.0396971	5.16055	8.64732	2.45705	5.51005	15	15	1.67566		7.38292	3.29674	3.03751	12.5573	7.04123	5.02579	3.88365	5.54535	4.24124	2.67311	4.84244	3.15459	5.20568	4.95266	4.568	12.7159	5.49674	3.7454	25.0065	11.6408	5.22193	7.49229	13.4895	8.18643	3.62504	6.57721	5.15556	4.49304	7.38775	9.4758
A3Am	0.0127918	0.0135579	0.0396971	0.18021	0.153919	0.0255874	0.0302416	15	15	0.85411		0.191097	0.195144	0.16806	0.109026	0.17305	0.187849	0.160755	0.200431	0.183851	0.163365	0.184326	0.208673	0.206992	0.205515	0.165014	0.166085	0.180582	0.16854	0.0780635	0.142216	0.16994	0.169491	0.125495	0.151468	0.139473	0.170991	0.161226	0.194203	0.178742	0.112272
CA4	0.0135267	0.0143317	0.0396971	0.0856382	0.123886	0.031158	0.058994	15	15	1.44662		0.0650395	0.0720303	0.098043	0.0867758	0.0731852	0.0560755	0.0628672	0.0677302	0.124532	0.0790659	0.181075	0.0794878	0.0891788	0.0729029	0.0765842	0.12381	0.140584	0.0855598	0.10989	0.114763	0.0795494	0.0577502	0.141268	0.244814	0.113667	0.266591	0.0939246	0.0677876	0.0935994	0.124731
A3FS	0.0142991	0.0151447	0.0396971	0.352176	0.310448	0.0315833	0.049764	15	15	0.881514		0.374071	0.349587	0.289427	0.287189	0.350952	0.356272	0.367108	0.362735	0.360537	0.334374	0.387329	0.379361	0.366565	0.39259	0.324542	0.353929	0.325996	0.291217	0.200938	0.295639	0.329794	0.350816	0.264907	0.282924	0.306965	0.37364	0.327959	0.351464	0.367048	0.233486
A2SG	0.017913	0.0189433	0.0396971	0.970369	0.961518	0.0234805	0.0243202	15	15	0.990879		0.981575	0.986255	0.970998	0.887312	0.974441	0.982612	0.97619	0.977139	0.975954	0.974624	0.972218	0.977227	0.973478	0.96663	0.978873	0.964082	0.982642	0.973719	0.884615	0.971964	0.979486	0.974443	0.931745	0.964615	0.962767	0.960371	0.970774	0.974565	0.964777	0.962199
CA3	0.0179641	0.0189965	0.0396971	0.269532	0.29689	0.029394	0.0285502	15	15	1.1015		0.244388	0.239392	0.341334	0.299698	0.26144	0.235644	0.287366	0.246847	0.284084	0.297405	0.284306	0.260676	0.238924	0.254971	0.266503	0.275057	0.268351	0.31784	0.328279	0.297287	0.284205	0.277585	0.344657	0.303075	0.318243	0.283396	0.304154	0.239557	0.276635	0.335027
CS	0.0190765	0.0201636	0.0396971	0.708598	0.652944	0.0504885	0.0709336	15	15	0.921458		0.735581	0.722953	0.65766	0.611869	0.695307	0.768423	0.626292	0.743091	0.71416	0.662519	0.768468	0.743603	0.682358	0.759966	0.73672	0.727418	0.678632	0.661949	0.464821	0.649063	0.706654	0.639159	0.620828	0.572356	0.620603	0.765319	0.675792	0.678012	0.705127	0.628421
CDFa	0.0190765	0.0201636	0.0396971	0.0434112	0.0736706	0.029255	0.0516517	15	15	1.69704		0.028069	0.0399204	0.050286	0.030385	0.0258489	0.0305708	0.0248257	0.0270855	0.0631037	0.0253029	0.137085	0.046399	0.0654081	0.0279174	0.0289605	0.0769111	0.0988548	0.0377488	0.0445493	0.031789	0.0555902	0.0235091	0.0603446	0.150118	0.039162	0.217131	0.0984136	0.0514613	0.0412577	0.0782177
A4FAm	0.0211315	0.0223214	0.0396971	0.0792239	0.0669009	0.00949352	0.014785	15	15	0.844453		0.0946942	0.0927184	0.067095	0.0599073	0.072509	0.0760604	0.078746	0.0860253	0.0797023	0.0866165	0.0765182	0.07634	0.086418	0.0842248	0.0707836	0.0723318	0.0762868	0.0775093	0.0465925	0.0460682	0.0681952	0.080884	0.0411271	0.0507233	0.0779789	0.0728815	0.0711674	0.0893804	0.0756162	0.0567708
A3GAm	0.0212179	0.0224111	0.0396971	0.243937	0.221795	0.0239543	0.0280134	15	15	0.90923		0.247067	0.268863	0.237734	0.179278	0.235422	0.251085	0.23445	0.263686	0.248371	0.232259	0.233981	0.273302	0.271502	0.259538	0.222522	0.221646	0.253978	0.2342	0.159873	0.213239	0.241742	0.247868	0.20059	0.225819	0.20936	0.212775	0.226026	0.264579	0.238104	0.177124
A4GAm	0.02129	0.0224861	0.0396971	0.10317	0.0891803	0.0108283	0.0164852	15	15	0.864402		0.116158	0.117265	0.0908816	0.0816845	0.0966952	0.102241	0.107523	0.113184	0.101267	0.113578	0.0891034	0.10239	0.110068	0.111156	0.0943534	0.0848083	0.0951175	0.103272	0.0679102	0.0689423	0.0922163	0.109273	0.0667679	0.0696387	0.107352	0.0828274	0.094492	0.116503	0.100412	0.0781722
A3Fa	0.0213189	0.0225161	0.0396971	0.147656	0.179429	0.0249156	0.0413625	15	15	1.21518		0.11888	0.127199	0.202312	0.109834	0.141376	0.163688	0.140554	0.139168	0.166287	0.118098	0.170615	0.160994	0.169102	0.133742	0.152993	0.151173	0.149249	0.183371	0.165456	0.209477	0.173792	0.119761	0.22179	0.269242	0.124709	0.207334	0.19263	0.174896	0.131529	0.217032
A4FGAm	0.023709	0.025022	0.0396971	0.102103	0.0884458	0.0106008	0.016198	15	15	0.866242		0.115028	0.11619	0.0905071	0.0808756	0.0952223	0.101413	0.105395	0.111924	0.10059	0.112033	0.0886088	0.101678	0.109232	0.10957	0.0932776	0.0841301	0.0947265	0.102704	0.0669727	0.0684317	0.0915659	0.107972	0.0665188	0.0693701	0.106175	0.0825637	0.0940312	0.115163	0.0986815	0.0776813
A2FS	0.0237713	0.0250867	0.0396971	0.464652	0.417207	0.0511975	0.0668717	15	15	0.89789		0.455758	0.510572	0.43189	0.322813	0.456177	0.478087	0.43063	0.499469	0.501621	0.420305	0.513679	0.505598	0.440601	0.498281	0.504302	0.442906	0.47531	0.408923	0.207744	0.439085	0.465677	0.457177	0.357897	0.4059	0.393286	0.463825	0.435205	0.448489	0.461946	0.394732
CFa+D	0.0248122	0.0261799	0.0396971	0.0202519	0.0333708	0.016692	0.0300171	15	15	1.64779		0.0136569	0.0153527	0.0223376	0.0131873	0.0122491	0.0172694	0.00892795	0.0116463	0.0288981	0.0113686	0.077244	0.019587	0.0244502	0.0132273	0.0143755	0.0401882	0.0391152	0.016673	0.0148495	0.0145375	0.0265968	0.00791583	0.0265192	0.0566064	0.01714	0.130824	0.0382391	0.0182519	0.017284	0.0358202
CFa+S	0.0248445	0.0262133	0.0396971	0.0298637	0.043893	0.0173713	0.0299678	15	15	1.46978		0.0186761	0.0217599	0.0358309	0.0190794	0.0206926	0.0230185	0.0197019	0.0242115	0.040529	0.0228601	0.0879867	0.0297102	0.0344639	0.0242196	0.0252151	0.0460434	0.0448792	0.0286095	0.0247989	0.023275	0.0327637	0.0174755	0.0463026	0.0718861	0.0298128	0.14042	0.0471468	0.029461	0.0299152	0.0456048
A3D	0.0249251	0.026297	0.0396971	0.207794	0.192392	0.0193543	0.0287846	15	15	0.925877		0.228352	0.178181	0.204614	0.202704	0.220008	0.204492	0.177332	0.207085	0.205941	0.213619	0.249631	0.206015	0.183055	0.228221	0.207659	0.229061	0.174401	0.199836	0.139469	0.205245	0.195544	0.155415	0.196784	0.166549	0.205226	0.256211	0.202594	0.179814	0.202768	0.176961
A3G	0.0250867	0.0264647	0.0396971	0.735604	0.688002	0.0465447	0.0724642	15	15	0.935288		0.773463	0.725813	0.706926	0.608139	0.735065	0.748148	0.685668	0.760112	0.740229	0.703377	0.787782	0.763523	0.762398	0.79185	0.741561	0.749324	0.711015	0.719641	0.488284	0.666933	0.702979	0.683795	0.62563	0.670747	0.666186	0.803627	0.713307	0.734006	0.750687	0.633861
A2F0G	0.0275775	0.0290757	0.0407075	0.975072	0.966282	0.0157222	0.0203589	15	15	0.990986		0.981645	0.983334	0.982289	0.923355	0.981301	0.988852	0.971232	0.983052	0.979521	0.96488	0.981112	0.980601	0.968303	0.972913	0.983681	0.972451	0.981005	0.975736	0.900092	0.97942	0.984335	0.972352	0.97152	0.963819	0.947801	0.976331	0.966775	0.964819	0.963884	0.973894
A3F0D	0.0293818	0.0309605	0.0408265	0.432089	0.384189	0.072534	0.0783411	15	15	0.889145		0.494996	0.389942	0.521344	0.369993	0.468672	0.442581	0.212703	0.48635	0.422368	0.431929	0.461048	0.460928	0.406746	0.451388	0.460342	0.436389	0.39024	0.501015	0.236502	0.464918	0.399376	0.199709	0.418382	0.383701	0.37695	0.442971	0.386402	0.379799	0.34178	0.404705
A3SFa	0.0309045	0.0325535	0.040954	0.0510741	0.0709204	0.0155904	0.0265244	15	15	1.38858		0.0333597	0.0443988	0.0589716	0.0322133	0.041448	0.0597909	0.0370318	0.0423035	0.0541578	0.0449471	0.0937886	0.0618642	0.0633266	0.0448461	0.0536636	0.071569	0.04864	0.0567312	0.0541386	0.0394793	0.0814259	0.0263799	0.0776636	0.103331	0.0598974	0.125714	0.10176	0.0797781	0.0524105	0.0848861
A2F0D	0.0309605	0.0326115	0.040954	0.690683	0.647191	0.0345209	0.0536149	15	15	0.93703		0.72021	0.683124	0.720085	0.66868	0.697394	0.673635	0.617731	0.727859	0.71661	0.690245	0.724137	0.709935	0.62143	0.680842	0.708327	0.659173	0.688054	0.706605	0.596776	0.730716	0.61875	0.570886	0.732463	0.639535	0.619042	0.683121	0.577205	0.589069	0.625219	0.67125
A4Am	0.0341372	0.0359336	0.0423773	0.0767126	0.0651031	0.00927556	0.014382	15	15	0.848662		0.0922469	0.0903355	0.0662219	0.0579439	0.0689389	0.0741109	0.0731764	0.0830931	0.0782091	0.0829917	0.0754901	0.0746767	0.0845639	0.0804574	0.0682334	0.0709098	0.0754445	0.0762008	0.0438762	0.044603	0.0666594	0.0777316	0.0402431	0.050087	0.0750595	0.0723411	0.070114	0.0862905	0.0713991	0.0555876
A2F0GD	0.0342973	0.0360992	0.0423773	0.70831	0.669598	0.0327863	0.0509437	15	15	0.945347		0.733677	0.694702	0.733069	0.724185	0.710683	0.68123	0.636029	0.740408	0.731593	0.715368	0.738077	0.72398	0.641773	0.699798	0.720078	0.677847	0.701377	0.724176	0.663016	0.746071	0.628597	0.587119	0.753935	0.663542	0.653135	0.699681	0.597042	0.610548	0.648646	0.689244
A3FG	0.0400124	0.0420649	0.0483299	0.735445	0.686541	0.0479223	0.0774471	15	15	0.933504		0.769445	0.73209	0.677586	0.603665	0.73699	0.747767	0.744671	0.757437	0.740391	0.687996	0.775839	0.764065	0.765634	0.797765	0.730333	0.748186	0.714109	0.695733	0.491313	0.654102	0.704044	0.725578	0.606062	0.666567	0.649187	0.793561	0.717802	0.739626	0.781643	0.610598
A3DFa	0.0441114	0.0463406	0.0496844	0.0496535	0.0728458	0.0206557	0.0348467	15	15	1.46708		0.037472	0.045653	0.0513712	0.0304599	0.0390082	0.0854145	0.0289941	0.0371578	0.0450555	0.0292567	0.0985521	0.0672125	0.0640219	0.0394694	0.0457035	0.0853622	0.0573481	0.0445445	0.0481702	0.0355603	0.113496	0.0226145	0.0700952	0.0865315	0.0421269	0.140724	0.124944	0.0818971	0.0465615	0.0927113
A2GS	0.044135	0.046365	0.0496844	0.637669	0.610002	0.0294855	0.0340473	15	15	0.956612		0.624791	0.612607	0.641099	0.653877	0.633552	0.649465	0.584036	0.638351	0.655964	0.649059	0.686884	0.649163	0.572165	0.654506	0.659513	0.628888	0.608681	0.621969	0.60298	0.657083	0.600451	0.582132	0.65922	0.597271	0.613902	0.664344	0.54624	0.557603	0.59536	0.6139
A3F0GD	0.0441586	0.0463893	0.0496844	0.579785	0.547199	0.0584224	0.066557	15	15	0.943797		0.626851	0.560763	0.642705	0.588612	0.644356	0.590178	0.402122	0.630363	0.571187	0.566136	0.555108	0.605619	0.545136	0.583005	0.584628	0.578919	0.560354	0.622776	0.494865	0.648296	0.571919	0.357422	0.604093	0.555218	0.517118	0.529149	0.555739	0.537084	0.519543	0.555495
A4Fa	0.046438	0.0487643	0.0496844	0.525155	0.575632	0.0509986	0.066237	15	15	1.09612		0.440416	0.541705	0.621857	0.471634	0.533962	0.566263	0.534072	0.501781	0.563996	0.454545	0.585097	0.525302	0.561856	0.481655	0.493188	0.474006	0.614111	0.537888	0.615547	0.65385	0.584669	0.521349	0.640417	0.69126	0.483194	0.615312	0.578072	0.523688	0.496695	0.60442
A3F0G	0.046438	0.0487643	0.0496844	0.740291	0.69636	0.075762	0.086867	15	15	0.940656		0.789655	0.695377	0.811172	0.628585	0.727349	0.749911	0.528951	0.771538	0.739456	0.762943	0.830556	0.761085	0.746136	0.774243	0.78741	0.753799	0.696417	0.804487	0.477912	0.717138	0.698309	0.558749	0.692578	0.691083	0.728943	0.837139	0.695294	0.707149	0.657847	0.728549
A2Fa	0.0486388	0.0510584	0.0510584	0.0388634	0.0549251	0.0116844	0.023173	15	15	1.41329		0.0248707	0.0259455	0.0646223	0.0529064	0.0319108	0.0242827	0.0323742	0.0392218	0.045986	0.0295942	0.0531564	0.0391158	0.0425888	0.0419956	0.0343806	0.0451008	0.0365932	0.0492672	0.0725005	0.0432999	0.0311943	0.0313424	0.0997901	0.1008	0.0382701	0.0805124	0.0504128	0.0376536	0.045885	0.0612544

[truncated: 1 more sheets: S10_SI-Survival_DerivedT]
