# Supplementary material for: N-Glycomic Signature of Stage II Colorectal Cancer and Its Association With the Tumor Microenvironment
Source: Mol Cell Proteomics. 2021 Feb 11;20:100057. doi: 10.1074/mcp.RA120.002215 (PMC7973300; doi:10.1074/mcp.RA120.002215)
Supplement: Supplemental Data2 [file mmc3.xlsx]

## Sheet: Table of content
List of all the peak picked MSMS spectra with S/N above 3.
Abbreviation:
Intens.	Intensity
SN	Signal to noise
Quality Fac.	Quality Factor
Res.	Resolution
Rel. Intens.	Relative Intensity
FWHM	full width half maximum

## Sheet: MSMS_custom_2299
2299.71
m/z	time	Intens.	SN	Quality Fac.	Res.	Area	Rel. Intens.	FWHM
138.058	60782.6	378.427	3.36008	55.1023	1015.59	58.446	0.00299901	0.135938
226.059	65008.8	1132.18	11.9905		1609.78	180.302	0.00897245	0.140428
270.125	66806.1	350.15	3.80281	236.999	1273.45	91.7247	0.00277492	0.212121
286.097	67420.2	1606.18	17.6103	6070.13	1470.66	389.389	0.0127289	0.194537
341.12	69412.6	3554.63	39.7577	20194.6	1675.3	930.441	0.0281703	0.203617
388.528	71001.5	627.522	7.18657	8.8281	1300.6	247.489	0.00497308	0.29873
415.162	71851	278.24	3.18816	51.8548	1794.75	86.2333	0.00220504	0.23132
447.12	72834.4	324.381	3.70411	33.0378	1885.12	104.922	0.0025707	0.237184
503.164	74476.2	957.261	11.0457	3890.79	1918.86	353.028	0.00758625	0.26222
520.159	74955.4	703.729	8.0984	689.716	2210.06	235.119	0.00557702	0.235359
550.224	75784	444.063	5.13615	203.469	1333.28	264.437	0.00351917	0.412686
577.218	76508.4	720.398	8.24315	1427.55	2012.7	302.515	0.00570912	0.286788
605.165	77240.4	371.386	4.2041	337.644	2740.58	122.867	0.00294321	0.220816
649.379	78364.1	315.197	3.50062	51.7003	1287.54	244.3	0.00249792	0.504358
712.204	79895.4	699.786	7.60721	990.208	1524.47	520.817	0.00554577	0.467181
766.23	81157.8	447.451	4.70508	315.065	2394.95	235.211	0.00354603	0.319936
771.243	81272.6	286.581	3.01268	65.7056	1762.51	206.627	0.00227114	0.437582
788.223	81658.6	379.642	3.96437	71.9852	1662.94	299.565	0.00300864	0.473993
868.278	83423.5	646.264	6.4244	1889.27	2597.32	376.201	0.00512161	0.334298
874.226	83551.2	435.889	4.32739	164.276	1957.16	340.181	0.0034544	0.44668
886.304	83809.2	774.77	7.59086	1772.35	1930.48	625.759	0.00614001	0.45911
915.202	84419.3	319.569	3.02272	50.8629	1822.87	286.926	0.00253257	0.502067
933.214	84794.6	1704.07	15.8324	8459.12	2266.96	1267.3	0.0135047	0.411658
942.354	84983.6	743.272	6.82664	1365.44	2001.65	635.437	0.00589039	0.470788
1013.29	86419.4	391.611	3.28744	35.9326	1783.39	420.569	0.0031035	0.568183
1016.37	86480.5	829.916	6.93764	238.252	2194.98	727.61	0.00657704	0.463042
1030.34	86756.8	1604.89	13.304	8741.44	2075.68	1520.25	0.0127186	0.496388
1077.22	87669.8	979.673	7.7197	1775.97	2280.77	911.662	0.00776386	0.472307
1137.25	88809.6	682.146	4.98027	526.995	3290.63	480.971	0.00540597	0.345603
1192.29	89827.6	1037.37	6.90787	1767.69	2878.02	905.207	0.00822111	0.414275
1233.33	90571	523.416	3.3154	171.65	2302.21	604.821	0.00414805	0.535715
1280.31	91406.4	628.409	3.70012	115.861	2696.5	661.328	0.00498011	0.474802
1298.3	91722.3	9003.16	51.0654	37957	3456.8	7573.33	0.0713496	0.375578
1366.26	92895.2	1729.54	9.10381	2221.91	1563.95	3519.68	0.0137065	0.873595
1395.36	93388.1	2494.87	11.9992	16824.7	3574.43	2307.2	0.0197717	0.390373
1442.25	94171.3	828.161	3.75075	163.775	2621.6	1108.97	0.00656313	0.550141
1454.4	94372.2	3224.11	14.2807	6919.52	3244.55	3542.27	0.0255509	0.448259
1458.15	94434	983.19	4.34684	288.239	3137.94	1123.2	0.00779173	0.464686
1459.67	94459	786.59	3.47957	299.594	2727.8	1034.79	0.00623368	0.535109
1482.59	94834.7	1786.54	7.51268	3764.67	2387.84	2763.3	0.0141583	0.620891
1501.38	95140.6	1234.33	5.04939	1164.78	3625.59	1287.21	0.00978203	0.414108
1515.38	95367.1	1102.45	4.37551	491.558	3976.53	1066.55	0.00873689	0.381081
1557.36	96040.2	1616.94	6.04488	1160.51	3718.1	1761.37	0.0128141	0.418861
1567.64	96203.4	862.907	3.15439	56.4276	2568.42	1378.56	0.0068385	0.610351
1598.44	96689.6	1921.59	6.47279	6322.09	3721.89	2206.77	0.0152285	0.429469
1613.41	96924.1	2085.11	6.88033	6.71656	3356.04	2705.68	0.0165244	0.480748
1616.41	96971	72836.6	239.206	51948	4434.58	71744.1	0.577226	0.364501
1645.11	97417	1865.83	6.03819	477.93	1827.67	4616.67	0.0147866	0.900111
1647.38	97452.1	1029.85	3.28081	418.684	4513.61	1034.31	0.00816153	0.36498
1663.43	97699.7	7245.59	22.692	36790.9	4098.86	8167.79	0.057421	0.405827
1691.27	98126.1	994.291	3.00906	363.65	1879.37	2526.78	0.0078797	0.899913
1699.45	98250.7	1557.87	4.08158		4751.43	708.621	0.0123461	0.357672
1727.43	98674.6	2835.33	7.81243	2162.19	1919.47	7360.99	0.0224699	0.899953
1760.5	99171	4098.58	10.7231	17985.7	4470.77	4745.2	0.032481	0.393781
1802.28	99791.2	1351.08	3.08078	118.824	2002.37	3665.89	0.0107072	0.900071
1814.66	99973.7	2787.36	6.0867	1228.9	3656.46	4198.18	0.0220897	0.49629
1819.52	100045	6896.77	14.8583	10486.6	4176.77	9143.6	0.0546565	0.435628
1842.4	100380	1871.27	3.86945	437.49	4273.86	2488.07	0.0148297	0.431084
1847.87	100460	3024.71	6.28728	1362.67	2670.18	6480.07	0.0239707	0.692038
1875.53	100861	5648.4	11.3125	19992.8	4760.17	6907.53	0.0447632	0.394005
1880.55	100934	1818.87	3.62627	607.296	4736.82	2235.9	0.0144144	0.397008
1958.83	102051	1936.23	3.43289	80.8973	3729	3038.82	0.0153445	0.525296
1963.65	102119	3781.9	6.69497	1110.52	3067.05	7216.04	0.0299714	0.640242
1966.77	102164	2916.7	5.17047	227.24	2932.38	5792.84	0.0231147	0.670709
1972.68	102247	2017.23	3.60587	59.0162	2613.98	4507.9	0.0159864	0.754665
1978.68	102331	5908.67	10.3391	16.5679	3428.77	10097	0.0468259	0.577081
1981.58	102372	126184	220.687	54849.3	4891.32	151249	1	0.405121
2012.53	102805	2794.37	4.77955	771.903	5050.19	3251.29	0.0221452	0.398506
2062.98	103503	1990.34	3.38992	36.7864	4384.79	2666.78	0.0157733	0.470485
2067.99	103572	3157.54	5.36964	92.9732	5121.81	3630.69	0.0250234	0.403761
2073.04	103642	2613.55	4.44384	136.551	5605.71	2752.48	0.0207123	0.369808
2075.9	103681	2893.76	4.92898	76.9188	4222.46	4050.06	0.0229329	0.491633
2078.67	103719	20607.8	35.2189	32400.1	4461.73	27324.3	0.163316	0.465889
2082.96	103778	5079.07	8.6922	4186.77	4301.17	6950.17	0.0402513	0.484279
2085.97	103819	3374.3	5.77823	405.555	4576.89	4361.61	0.0267411	0.45576
2088.95	103859	3997.05	6.85622	2608.65	4380.21	5386.28	0.0316764	0.476907
2090.93	103886	4077.21	7.01111	929.204	5064.63	4766.86	0.0323116	0.412849
2092.95	103914	2972.06	5.12552	932.557	4421.48	3975.26	0.0235534	0.47336
2095.93	103955	4600.66	7.95026	1462.04	4250.93	6411.88	0.03646	0.493053
2097.89	103981	4793.19	8.30785	2525.71	4371.43	6464.25	0.0379858	0.479909
2100.87	104022	4435.95	7.68799	935.65	4354.15	6036.72	0.0351547	0.482498
2103.88	104063	5810.46	10.0693	1440.15	4128.1	8343.03	0.0460476	0.509649
2107.89	104118	5560.93	9.64591	1282.07	3633.63	9065.44	0.0440701	0.580105
2111.95	104173	6353.11	11.0116	3756.53	4411.12	8505.13	0.0503481	0.478778
2114.88	104213	3452.2	5.98181	334.433	4014.27	5103.7	0.0273585	0.526841
2117.97	104255	4725.4	8.18275	2923.11	3915.66	7146.85	0.0374486	0.540898
2120.88	104294	3776.8	6.53787	358.794	4163.88	5388.46	0.029931	0.509353
2122.93	104322	3821.32	6.6119	613.72	4049.91	5600.98	0.0302838	0.524191
2126.77	104374	6478.77	11.2071	4646.09	3742.73	10286.7	0.0513439	0.56824
2129.86	104416	3350.51	5.8014	364.033	5135.59	3878.44	0.0265526	0.414726
2132.81	104456	4983.76	8.61796	876.885	5729.32	5172.87	0.039496	0.372263
2137.76	104522	4034.77	6.97483	1090.31	5770.28	4162.01	0.0319754	0.370478
2141.76	104576	2433.8	4.1915	129.704	5985.65	2421.35	0.0192878	0.357816
2160.89	104834	2910.02	5.00066	154.379	3896.47	4457.52	0.0230617	0.554575
2167.61	104924	3051.12	5.26374	59.4493	3004.88	6065.17	0.02418	0.721363
2182.88	105128	2213.53	3.80534	304.53	4239.28	3125.93	0.0175421	0.514917
2193.7	105273	3053.31	5.24985	205.396	5129.91	3568.05	0.0241973	0.427631
2198.72	105339	13029.5	22.4057	25086.4	5411.06	14444.1	0.103258	0.406337
2208.85	105474	1878.79	3.22866	70.7701	4563.3	2481.13	0.0148893	0.484048
2217.86	105594	2725.68	4.68192	428.157	5488.38	2996.49	0.0216009	0.4041
2226.84	105712	3811.73	6.5396	1447.09	4890.12	4709.04	0.0302078	0.455375
2237.85	105858	2042.28	3.50211	59.5944	5014.71	2464.18	0.016185	0.446258
2299.71	106668	9209.99	16.1885	18797	6260.57	8982.66	0.0729887	0.367331

## Sheet: MSMS_custom_1282
1282.4
m/z	time	Intens.	SN	Quality Fac.	Res.	Area	Rel. Intens.	FWHM
154.978	50523.2	265.091	3.00889	83.1032	1019.32	46.1759	0.00197494	0.152041
177.043	51622	280.054	3.1367	50.7029	890.973	65.1542	0.00208642	0.198708
196.998	52556.9	300.868	3.31482	38.4051	760.182	92.3432	0.00224148	0.259146
199.013	52648.6	434.554	4.77661	825.044	804.589	127.449	0.00323745	0.247347
219.989	53576.2	2626.03	28.7113	409.957	1131.51	613.071	0.0195641	0.194421
235.024	54213.7	449.938	4.88217	545.051	978.541	130.811	0.00335206	0.240178
243.034	54544.8	660.209	7.14894	1949.26	972.357	200.662	0.00491859	0.249944
361.013	58894.8	326.13	3.05489	39.0383	1046.99	146.184	0.00242969	0.344809
365.221	59035.3	2043.94	18.9959	782.483	1582.04	614.842	0.0152275	0.230855
375.091	59361.7	378.17	3.45826	79.9699	1464.77	126.883	0.00281738	0.256074
388.145	59786.7	365.354	3.29793	16.366	1342.17	139.522	0.0027219	0.289192
393.269	59951.5	1774.23	15.8972	15962.6	1704.71	541.757	0.0132181	0.230696
397.073	60073.1	467.507	4.16544	224.027	1189.54	206.99	0.00348295	0.333803
418.062	60733.9	921.631	7.92772	241.548	1540.23	335.702	0.00686619	0.271428
441.081	61439.3	484.822	4.05232	239.345	1396.36	208.152	0.00361195	0.31588
528.144	63949.8	509.016	3.60291	297.568	1861.2	205.936	0.00379219	0.283765
575.111	65215.9	523.605	3.23009	30.416	1660.17	265.294	0.00390088	0.346418
593.123	65687.2	753.79	4.43716	1325.02	1985.95	334.964	0.00561578	0.298659
595.061	65737.5	662.02	3.88312	115.774	1738.81	337.469	0.00493208	0.342223
617.092	66303.2	884.422	4.86993	199.764	1577.29	521.974	0.00658899	0.391235
631.088	66657.2	675.622	3.56316	811.174	1944.58	333.434	0.00503342	0.324536
637.243	66811.6	3958.62	20.5226	5713.25	1963.4	1960.77	0.0294919	0.324561
641.018	66905.9	783.02	4.04086	463.522	1930.09	397.727	0.00583354	0.332118
643.034	66956.2	774.913	3.98864	128.403	1894.13	402.807	0.00577314	0.339487
712.183	68633.1	859.019	3.61935	156.9	2193.15	444.389	0.00639973	0.324731
915.243	73120.8	4193.29	8.17313	2082.54	2810.62	2441.94	0.0312402	0.325638
925.031	73323.4	2269.83	4.28389	57.5805	2760.57	1367.73	0.0169104	0.335087
933.092	73489.4	1697.04	3.07718	54.6525	2076.28	1377.71	0.012643	0.449405
945.998	73753.6	1799.26	3.09976	14.2002	2611.93	1185.83	0.0134046	0.362183
961.001	74058.4	1859.99	3.06859	28.4485	2907.74	1132.58	0.013857	0.330498
965.026	74139.8	2173.46	3.56695	9.87763	2357.51	1639.18	0.0161924	0.40934
968.957	74219.1	6185.25	10.0526	6483.55	3004.05	3677.79	0.0460804	0.32255
1055.12	75916.8	2348.63	3.14492	26.3481	2623.22	1911.34	0.0174974	0.402225
1061.06	76031	2490.58	3.33875	30.5887	2732.19	1956.97	0.018555	0.388354
1121.94	77184.2	134227	178.619	2612.18	2966.9	102580	1	0.378153
1193.12	78491.9	1998.27	3.11789	27.9108	2334.86	2199.69	0.0148872	0.511002
1197.14	78564.6	2187.62	3.45279	50.3347	1949.69	2893.6	0.0162979	0.614018
1201.15	78636.8	2175.67	3.45525	46.3183	2144.41	2625.23	0.0162088	0.560131
1209.15	78780.7	2181.89	3.47283	145.712	2207.71	2577.23	0.0162552	0.547693
1211.13	78816.3	2441	3.88416	137.627	2087.68	3017.18	0.0181856	0.580133
1213.13	78852.1	2789.44	4.45171	391.884	2322.07	3142.91	0.0207815	0.522435
1215.13	78888	3286.49	5.24121	398.014	2545.71	3350.2	0.0244845	0.477327
1217.14	78923.9	3459.58	5.52433	297.131	2354.58	3856.84	0.0257741	0.516922
1219.1	78959	4135.22	6.6036	173.659	2559.55	4218.43	0.0308076	0.476294
1222.11	79012.7	5457.92	8.71308	417.804	2380.79	6028.33	0.0406618	0.51332
1225.09	79065.9	7338.81	11.7153	1555.08	2347.96	8220.21	0.0546745	0.521766
1227.07	79101.3	7094.27	11.3278	428.96	2213.27	8463.01	0.0528526	0.554416
1229.07	79137	11018.6	17.5949	735.052	2385.92	12213.2	0.0820888	0.515136
1232.05	79189.8	11586.7	18.5043	1759.91	2194.1	14048.3	0.0863214	0.561528
1235.06	79243.5	11140.2	17.7876	1971.72	2518.34	11810.2	0.082995	0.490428
1238.05	79296.5	8521.41	13.605	2077	2945.4	7751.91	0.0634849	0.420335
1241.07	79349.9	6512.92	10.3923	1860.84	3473.1	5030.88	0.0485215	0.357337
1244.04	79402.6	2849.06	4.54867	164.905	3181.75	2419.18	0.0212256	0.390994

## Sheet: MSMS_custom_1337
1337.37
m/z	time	Intens.	SN	Quality Fac.	Res.	Area	Rel. Intens.	FWHM
124.999	49601.2	248.241	3.07406	59.1638	637.224	54.968	0.00735179	0.196162
165.983	51788.6	255.672	3.14654	8.33631	770.747	64.0536	0.00757186	0.215353
177.005	52328.4	294.607	3.58491	531.609	912.745	66.8889	0.00872496	0.193926
219.959	54283.8	1473.43	18.3247	612.448	1072.15	362.766	0.0436364	0.205157
226.019	54543.5	410.397	5.15226	208.844	1298.73	86.0099	0.0121542	0.174031
235.02	54922.6	286.566	3.65749	304.268	1312.15	62.1301	0.00848682	0.179111
242.97	55251.4	506.467	6.47672	543.612	1026.15	145.822	0.0149993	0.236778
341.059	58927.5	377.445	4.97793	324.842	1476.67	112.065	0.0111782	0.230966
347.072	59134	450.266	5.87936	634.166	1407.41	143.218	0.0133349	0.246603
365.077	59741.6	238.927	3.01324	38.0254	1020.77	111.336	0.00707598	0.357649
389.073	60528.1	572.409	6.98835	522.383	1156.02	254.397	0.0169522	0.336562
441.049	62150.6	354.493	4.01295	74.2985	1492.55	142.378	0.0104985	0.2955
447.123	62333.7	523.311	5.90681	198.214	1454.14	219.437	0.0154982	0.307484
490.044	63592.5	348.667	3.69055	49.5529	1843.26	129.435	0.010326	0.265857
509.092	64133	2001.8	20.5608	20921	2047.89	702.154	0.0592844	0.248593
527.091	64634.3	449.905	4.5526	183.126	1794.77	188.273	0.0133242	0.293681
534.127	64827.9	415.714	4.14888	324.401	1517.99	209.231	0.0123116	0.351864
551.075	65288.8	465.716	4.47721	110.495	1269.65	291.82	0.0137924	0.434038
566.135	65692.3	322.072	3.04245	9.93486	2287.41	116.145	0.00953835	0.2475
569.148	65772.4	366.803	3.45575	99.8182	1905.49	159.725	0.0108631	0.298689
591.125	66349.9	353.303	3.17413	8.87923	2181.29	142.293	0.0104633	0.270997
610.109	66839.9	418.531	3.62063	21.6304	1924.36	199.37	0.0123951	0.317045
617.056	67017.3	364.078	3.09097	15.8398	1180.77	287.148	0.0107824	0.522586
632.016	67395.8	383.703	3.16096	31.3097	1354.69	272.371	0.0113636	0.466539
640.082	67597.9	449.637	3.61384	71.5074	1985.05	221.506	0.0133163	0.322451
652.149	67897.9	508.651	3.94513	74.5125	2153.04	237.142	0.015064	0.302897
672.13	68388.4	604.226	4.56875	337.548	2051.06	308.282	0.0178945	0.327699
678.197	68535.9	526.308	3.9485	75.6764	2365.12	235.789	0.0155869	0.286749
689.147	68800.3	2196.1	16.2444	10779.2	2586.96	919.772	0.0650388	0.266393
696.173	68968.8	504.723	3.64008	316.134	2457.32	225.717	0.0149477	0.283305
706.199	69207.8	599.975	4.2277	66.3965	2579.39	260.787	0.0177686	0.273785
712.167	69349.2	3731.24	25.7638	48040.2	2569.31	1647.6	0.110503	0.277182
730.181	69772.4	638.389	4.26271	318.408	2368.51	316.77	0.0189063	0.308287
740.195	70005.3	502.583	3.28604	95.1353	2427.43	248.082	0.0148843	0.304929
753.188	70305.1	1271.59	7.80085		2570.51	397.423	0.037659	0.293011
771.214	70716.6	765.708	4.40599		2222.9	337.274	0.0226769	0.346941
772.176	70738.4	1090.55	6.68276	665.418	2487.56	558.096	0.0322974	0.310415
814.085	71675.8	686.834	3.58674	18.0012	2014.57	468.641	0.020341	0.404099
833.179	72094.6	2067.06	9.93148	13786.8	2537.35	1158.58	0.0612172	0.328366
851.174	72484.8	4236.74	17.6476		2769.49	1340.06	0.125473	0.307339
874.234	72978.6	1400.63	5.90129	1194.7	2404.91	889.61	0.0414806	0.36352
915.234	73840.2	4745.05	18.1898	37722.6	2874.26	2702.02	0.140527	0.318424
933.251	74212.5	2622.91	9.78779	18074.9	2762.54	1600.83	0.0776789	0.337824
968.974	74939.8	1655.97	5.24106	215.085	2581.61	1145.81	0.0490425	0.375338
970.939	74979.4	981.277	3.09562	24.0919	2325.99	755.956	0.0290611	0.417431
975.161	75064.3	2272.07	7.06969	835.228	2224.7	1842.43	0.0672888	0.438334
977.928	75119.9	1111.94	3.43546	88.743	2991.72	675.722	0.0329309	0.326878
980.941	75180.3	988.239	3.00102	13.3063	3051.89	590.195	0.0292673	0.32142
983.914	75239.8	1827.08	5.50475	123.69	3118.94	1071.54	0.0541101	0.315464
990.938	75380.1	1936.89	5.69555	194.254	2979.66	1202.28	0.0573621	0.332567
995.128	75463.5	2392.14	6.93143	487.031	2186.68	2036.77	0.0708446	0.455087
999.841	75557.1	1203.23	3.45909	124.46	2982.75	756.59	0.0356342	0.335208
1013.2	75821.1	5521.03	15.2463	10648.1	2729.45	3873.55	0.163508	0.371209
1045.26	76447.7	2243.04	5.65792	735.435	2466.02	1829.65	0.066429	0.423865
1077.28	77063.5	1680.62	3.83126	263.585	2611.06	1366.24	0.0497727	0.412582
1107.99	77645.4	2041.65	4.55876	43.9605	2801.66	1620.49	0.0604646	0.395477
1111.03	77702.6	2765.8	6.13072	348.922	2837.35	2176.19	0.0819107	0.391574
1113.9	77756.3	1490.44	3.32176	21.9071	2477.25	1351.28	0.0441401	0.449651
1118.21	77837.2	4584.94	10.2293	403.035	2395.88	4317.91	0.135786	0.466722
1122.98	77926.3	6369.54	14.2332	1325.65	3014.18	4925.42	0.188638	0.372566
1126.94	78000.3	6068.01	13.5585	396.375	3193.54	4444.34	0.179708	0.352882
1130.93	78074.6	8189.93	18.2946	1685.82	3147.74	6107.31	0.242549	0.359285
1137.01	78187.5	9331.01	20.8503	3219.81	2571.18	8417.01	0.276343	0.442213
1138.94	78223.3	6122.13	13.6736	255.027	3327.44	4281.83	0.181311	0.342286
1140.92	78260	9539.11	21.3004	246.864	3097.67	7292.2	0.282506	0.368315
1144.93	78334.3	26054.1	58.2439	2482.28	3289.87	18917.6	0.771609	0.348018
1148.91	78407.8	20797.1	46.53	724.184	3164.86	15751.5	0.615917	0.363022
1152.9	78481.3	31810.7	71.0935	4437.96	3313.58	23091.5	0.942092	0.347931
1155.88	78536.2	14874.8	33.2798	373.347	2990	11831.7	0.440526	0.386582
1157.89	78573.1	25223.1	56.3941	1223.09	3082.14	19576.2	0.746996	0.375677
1160.87	78627.8	19879.1	44.4489	4314.29	3221.79	14814.8	0.58873	0.360317
1162.87	78664.6	14050.5	31.3999	430.92	3104.62	10980	0.416115	0.374562
1166.88	78738.1	33766	75.2602	9842.41	3321.37	24764.5	1	0.351325
1169.88	78792.9	15364.6	34.28	644.718	3048.65	12230.1	0.45503	0.383736
1172.89	78848	24211.9	54.2141	868.409	3037.43	19517.3	0.717049	0.386146
1175.85	78902	30377.8	68.4214	2893.5	3125.66	23856.6	0.899655	0.376193
1177.85	78938.4	15777.4	35.6399	780.335	3325	11667.4	0.467258	0.354241
1180.85	78992.9	27327.4	62.231	7200.97	3417.05	19760.1	0.809318	0.345575
1183.81	79046.9	9753.85	22.3433	2900.16	3382.04	7156.09	0.288866	0.350029
1188.91	79139.4	2118.74	4.87639	124.661	2749.93	1926.12	0.0627478	0.432343
1190.82	79174	1643.53	3.7784	58.162	3545.75	1162.32	0.0486741	0.335843
1192.77	79209.4	1679.02	3.86666	125.975	3047.11	1381.98	0.049725	0.391444
1194.78	79245.8	1355.1	3.12577	67.86	4211.08	811.483	0.040132	0.283724
1196.82	79282.5	1684.8	3.89658	66.0595	3410.05	1248.78	0.0498964	0.350967
1198.68	79316.2	1371.62	3.18639	55.9619	2746.02	1263.71	0.0406214	0.436516
1257.43	80363.6	3803.97	9.43331	3362.72	2569.31	4151.95	0.112657	0.489405
1260.07	80410	1420.4	3.52217	55.4331	2440.98	1635.27	0.042066	0.516215
1267.1	80533.6	1266.94	3.16264	70.7419	2587.23	1366.36	0.0375213	0.489753
1270	80584.3	1295.38	3.23361	27.4109	2866.72	1279.86	0.0383635	0.443015
1272.03	80619.9	1960.28	4.90016	49.4216	3155.77	1744	0.0580548	0.403081
1275.04	80672.5	3120.99	7.81006	111.747	2586.1	3419.9	0.0924298	0.493035
1277.92	80722.9	2734.4	6.86045	65.7683	2253.09	3435	0.080981	0.567186
1280.95	80775.7	3295.55	8.35426	401.839	1643.39	5709.04	0.0975997	0.779456
1282.93	80810.2	3464.65	8.71621	442.184	2167.28	4555.5	0.102608	0.591953
1284.97	80845.7	5520.11	13.8809	885.245	3019.81	5220.4	0.163481	0.425512
1288.96	80915.1	5340.53	13.422	7326.92	2969.07	5164.77	0.158163	0.434128
1290.95	80949.8	4674.44	11.7576	2139.29	3354.41	4014.43	0.138436	0.384852
1292.97	80984.9	3986.41	10.0305	2295.42	3246.46	3547	0.11806	0.398273
1294.94	81019.1	3453.27	8.70393	850.657	3583.3	2791.23	0.102271	0.361383
1296.98	81054.4	2705.71	6.81297	537.726	3116.97	2522.52	0.0801312	0.416103
1298.94	81088.4	3023.29	7.60944	918.979	3110.41	2828.82	0.0895365	0.417612
1337.36	81748.4	2112.38	5.35249		3860.95	1168.4	0.0625595	0.346381

## Sheet: MSMS_custom_1419
1419.41
m/z	time	Intens.	SN	Quality Fac.	Res.	Area	Rel. Intens.	FWHM
221.014	55353.2	461.704	4.98983	610.472	1149.34	106.612	0.0370622	0.192296
243.033	56278.4	319.355	3.51106	56.2421	1503.42	62.7775	0.0256354	0.161653
341.095	59955.2	405.788	4.56389	450.405	1584.64	112.284	0.0325736	0.215251
347.034	60159.3	310.603	3.48125	64.3418	1184.27	117.395	0.024933	0.293035
388.109	61524.4	756.857	8.46265	10086.7	1610.21	240.763	0.0607549	0.24103
447.108	63361.9	568.403	6.06031		2053.55	126.843	0.0456272	0.217724
509.09	65163	400.131	4.08615		2469.43	81.6253	0.0321196	0.206157
550.161	66295.1	418.269	4.20154	407.717	1929.84	172.056	0.0335755	0.285082
568.136	66776.8	312.338	3.04133	18.9122	1740.67	148.621	0.0250722	0.326389
671.132	69397.6	1319.58	10.7476		2769.55	346.524	0.105926	0.242325
672.134	69422.1	377.552	3.07759	84.1824	2244.86	176.001	0.0303071	0.29941
706.231	70242.8	862.877	6.42175		2518.43	278.451	0.0692654	0.280425
712.209	70384.6	977.719	7.48248	1345.11	2321.64	477.823	0.0784841	0.306769
833.191	73131.9	761.582	4.84015	1164.01	2703.1	400.697	0.0611342	0.308235
874.205	74015.8	867.516	4.99586		2758.51	253.724	0.0696378	0.316912
934.257	75272.3	739.22	3.72822	349.224	2446.78	510.226	0.0593391	0.381832
995.202	76505.4	3430.47	15.3016	5800.56	3232.05	1976.29	0.275373	0.307917
1013.23	76862.6	755.572	2.68532		2643.75	317.297	0.0606518	0.383254
1036.19	77312.9	877.214	3.30268	81.6587	2152.31	808.613	0.0704163	0.481432
1077.34	78107	847.603	2.3976		3073.66	353.365	0.0680393	0.350508
1095.25	78447.5	1521.07	4.58322	690.874	2857.57	1160.77	0.122101	0.383279
1183.97	80094.2	1391.03	3.00735	30.2517	3501.95	988.665	0.111661	0.33809
1186.97	80148.7	1583.07	3.40881	39.4686	3281.58	1203.1	0.127078	0.361708
1188.95	80184.5	2086.87	4.48926	93.2505	3335.91	1563.6	0.167518	0.356409
1192.94	80257	1579.03	3.39051	32.6322	3500.05	1135.36	0.126753	0.340835
1195.83	80309.2	1592.67	3.40613	13.2273	3007.74	1337.35	0.127848	0.397583
1198.27	80353.4	12246.4	26.2173	11846	3218.35	9637.46	0.983052	0.372324
1202.92	80437.4	3617.48	7.72742	460.31	3527.39	2607.49	0.290384	0.341023
1206.89	80509.1	2560.22	5.45185	205.486	3526.21	1861.42	0.205516	0.342264
1208.9	80545.2	3295.98	6.98688	224.488	3523.9	2406.12	0.264577	0.343058
1210.9	80581.2	5042.61	10.6739	1050.78	3628.29	3629.14	0.404784	0.33374
1214.93	80653.6	3552.5	7.53805	511.359	2977.87	3125.51	0.285169	0.407987
1216.91	80689.1	3104.39	6.58582	105.065	3050.24	2647.73	0.249197	0.398957
1218.89	80724.6	5209.14	11.0662	368.494	3431.07	3990.63	0.418152	0.355251
1221.89	80778.2	4888.77	10.3676	321.6	3389.54	3778.56	0.392435	0.360487
1223.89	80814	7680.64	16.2334	315.641	3492.23	5804.67	0.616546	0.350461
1230.88	80938.8	11640.4	24.5553	1561.97	3466.17	8908.87	0.934404	0.355111
1232.87	80974.3	12457.5	26.2846	987.548	3514.13	9419.4	1	0.350832
1236.85	81045.2	12109.3	25.4001	2103.17	3451.47	9379.33	0.972042	0.358355
1239.85	81098.4	10120.5	21.1506	2378.66	3183.79	8607.99	0.812403	0.389425
1242.84	81151.5	7520.73	15.7321	6214.86	3262.81	6256.87	0.603709	0.380912
1244.87	81187.4	5570.73	11.6812	1039.29	3282.94	4587.02	0.447177	0.379192
1246.88	81223.1	5463.93	11.4602	266.708	3267.68	4553.69	0.438604	0.38158
1252.89	81329.4	9818.19	20.5694	6573.02	3123.12	8597.62	0.788132	0.401166
1254.87	81364.3	9456.4	19.8291	5342.49	3274.19	7920.35	0.75909	0.383261
1256.88	81399.7	7769.26	16.3	2924.74	2736.82	7792.92	0.623659	0.459247
1258.84	81434.3	8314.95	17.457	3261.75	3244.85	7065.73	0.667463	0.387949
1260.84	81469.7	7229.02	15.2259	3409.03	3474.01	5750.29	0.580292	0.362936
1262.85	81505	6987.48	14.7754	2660.88	3407.18	5685.99	0.560903	0.370644
1265.83	81557.4	3541.18	7.4937	2162.13	3057.75	3224.09	0.28426	0.413976
1268.87	81610.7	1869.06	3.96023	418.04	2931.22	1777.3	0.150035	0.432881
1271.85	81663	1930.76	4.0985	525.898	3521.2	1539.99	0.154987	0.361199
1273.86	81698.1	1472.96	3.12928	139.339	3575.42	1159.56	0.118239	0.356282
1276.84	81750.4	2030.5	4.31101	107.142	3680.11	1558.41	0.162993	0.346958
1319.31	82486.7	1890.56	3.86056	276.021	2896.39	1952.34	0.151761	0.4555
1336.9	82788.2	1536.9	3.13873	14.8152	2905.92	1649.64	0.123371	0.460061
1342	82875.2	1598.47	3.26129	48.2794	2859.45	1750.27	0.128314	0.469321
1343.96	82908.6	1632.09	3.33911	57.3682	2974.12	1697.02	0.131012	0.451885
1345.96	82942.6	1837.56	3.76101	137.913	2772.42	2081.33	0.147505	0.485481
1348.94	82993.3	1584.85	3.24246	68.3633	2636.04	1870.41	0.12722	0.511731
1350.96	83027.6	2278.2	4.65174	92.4204	3228.59	2224.08	0.182877	0.418437
1354.96	83095.5	2377.8	4.86905	175.768	3225.23	2325.25	0.190873	0.420112
1356.9	83128.4	2481.54	5.07332	80.7682	2955.94	2642.35	0.1992	0.459042
1360	83180.8	3667.67	7.51937	510.927	2522.03	4603.71	0.294414	0.539247
1361.9	83213.1	3179.3	6.52497	355.694	2552.11	3944.55	0.255211	0.533638
1363.92	83247.1	4197.66	8.61236	966.126	2945.72	4524.11	0.336957	0.463017
1365.96	83281.6	3502.41	7.17848	299.185	3154.27	3526.34	0.281148	0.43305
1367.94	83315	4691.46	9.62881	1059.08	3054.75	4904.29	0.376595	0.447806
1369.92	83348.5	4043.01	8.29307	796.225	3050.85	4242.8	0.324543	0.449029
1372.92	83399	5022.55	10.3082	1482.97	3579.82	4509.53	0.403173	0.383517
1375.91	83449.2	4225.78	8.66622	1428.3	3845.87	3543.5	0.339215	0.357762
1378.9	83499.5	2733.74	5.62127	463.559	3765.13	2349.28	0.219445	0.366228
1419.38	84174.6	7124.37	13.4962		4024.02	2586.46	0.571892	0.352728

## Sheet: MSMS_custom_1454
1454_CID\0_E7\1\1454.4719
m/z	time	Intens.	SN	Quality Fac.	Res.	Area	Rel. Intens.	FWHM
138.042	51783.4	270.681	3.07561	20.0926	717.477	59.1692	0.0104756	0.192399
171.033	53490	265.807	3.04316	27.1727	908.801	58.3646	0.0102869	0.188196
182.034	54021.2	294.303	3.38521	120.552	754.268	83.3988	0.0113898	0.241339
185.034	54163.2	276.966	3.19558	15.455	960.138	62.7817	0.0107188	0.192716
210.064	55305	261.362	3.06637	69.5273	948.505	69.0715	0.0101149	0.221469
219.996	55738.8	820.401	9.72439	278.274	1136.65	190.56	0.0317502	0.193547
226.04	55997.9	1078.47	12.8187	17090.4	1491.48	196.833	0.0417374	0.151554
244.054	56749.9	274.749	3.36259	75.0529	1239.64	65.8149	0.010633	0.196875
259.044	57354.3	333.136	4.10728	155.448	1180.05	89.7437	0.0128926	0.219519
286.088	58401.5	367.439	4.50108	110.584	1079.65	121.334	0.0142202	0.264981
331.137	60039.3	269.823	3.30821	30.2529	1411.82	80.7157	0.0104424	0.234547
341.086	60385.4	2839.31	34.1964		1765.92	640.066	0.109884	0.19315
346.053	60556.2	253.601	3.08776	20.3001	1464.06	77.0563	0.00981455	0.236366
365.165	61202.2	339.998	4.03502	27.6339	1213.38	133.393	0.0131582	0.300948
388.077	61954.3	5633.41	64.038		1894.52	1291.95	0.218017	0.204842
418.09	62906	281.945	3.1676	16.2398	1565.5	101.05	0.0109115	0.267065
429.065	63245.2	616.973	6.81841		1997.31	157.134	0.0238773	0.214822
447.125	63793.9	1292.79	14.2013	4108.62	2030.63	388.202	0.050032	0.22019
493.12	65142.1	342.418	3.50237	73.9283	2417.83	97.6799	0.0132518	0.203951
503.176	65428.1	322.088	3.22279	85.3884	1463.2	155.778	0.0124651	0.343888
509.121	65595.9	1446.33	13.9517		2246.05	367.89	0.055974	0.226674
519.16	65876.8	370.776	3.61967	87.0121	1879.29	145.321	0.0143493	0.276253
527.116	66097.5	597.563	5.74132	230.497	2046.09	219.364	0.0231262	0.257621
551.141	66753.9	1077.97	10.0173	20667.1	2184.62	392.617	0.0417181	0.252283
568.148	67209.6	547.8	4.8725	41.1065	1860.72	243.718	0.0212003	0.305338
593.177	67867.8	1428.64	12.0794	75562.6	2414.45	522.241	0.0552893	0.245677
610.157	68306.2	504.232	4.06576	54.0934	2047.77	225.743	0.0195142	0.297962
671.184	69832.2	572.693	4.1202	257.358	2042.63	292.823	0.0221637	0.328588
694.187	70388.8	620.466	4.21859	351.552	2492.92	272.424	0.0240125	0.278463
696.19	70436.8	528.552	3.59172	119.818	2291.97	253.143	0.0204554	0.303752
706.173	70675.1	8186.01	54.0613	62977.4	2775.53	3306.57	0.316805	0.254428
712.178	70817.5	9861.28	64.8803	129111	2615.49	4277.62	0.381639	0.272293
730.204	71241.5	966.541	5.89309		2520.36	305.675	0.0374059	0.289722
753.191	71774.5	1511.32	9.03372	2919.41	2513.62	738.548	0.0584894	0.299643
771.173	72185.5	4634.26	26.5699	6828.92	2755.78	2136.78	0.179349	0.279838
832.203	73545	642.357	3.25349	42.111	2354.41	387.566	0.0248597	0.353465
874.246	74451.8	7125.74	32.5508		3011.24	2108.03	0.275772	0.290328
892.246	74833.1	1183.87	5.31275	612.604	2642.73	705.545	0.0458168	0.337623
915.228	75314.2	4889.93	20.082		3005.06	1518.38	0.189244	0.304563
933.272	75687.6	4300.43	17.2129	49069.8	2928.16	2476.3	0.16643	0.318723
948.276	75995.3	1307.86	4.98166	485.83	2945.18	767.258	0.0506152	0.321975
974.221	76521.3	1285.98	4.54077	76.8503	2212.87	1047.4	0.0497686	0.440253
978.241	76602.2	869.567	3.04786	133.231	2604.59	605.228	0.0336529	0.375583
995.261	76942.7	954.689	3.23635	80.3272	2552.84	696.391	0.0369472	0.389864
1030.25	77633.3	2606.22	8.16736	2490.63	3064.63	1671.91	0.100863	0.336175
1035.25	77730.8	1448.72	4.50354	245.52	3375.9	850.154	0.0560665	0.306658
1077.33	78543.5	25839.3	67.9609	7515.25	3390.2	16179.4	1	0.317777
1079.34	78581.9	13515.6	31.8472		3348.28	4538.83	0.523063	0.322356
1095.27	78884.9	2049.58	4.97498	316.939	2504.79	1784.45	0.0793205	0.437269
1118.26	79318.2	1692.43	3.84757	109.938	2476.81	1542.75	0.0654983	0.451491
1134.27	79617.2	5495.1	12.0682	25.3612	3080.59	4120.72	0.212664	0.368198
1136.27	79654.4	15724.1	33.7513		3456.33	5340.79	0.608534	0.32875
1198.38	80793.3	3075.97	5.51616	386.47	2627.1	2965.95	0.119042	0.456162
1224.93	81270.7	1770.91	3.03985	23.2457	2859.39	1629.75	0.0685357	0.428389
1233.25	81419.2	3720.41	6.35057	202.276	2732.15	3622.35	0.143983	0.451386
1238.01	81503.9	2060.68	3.5052	84.3252	2737.15	2010.42	0.0797499	0.452297
1240.91	81555.4	2257.48	3.83424	36.3343	3146.74	1930.93	0.0873663	0.394348
1243.97	81609.7	2089.29	3.54096	26.8605	2971.92	1952.55	0.0808572	0.418573
1245.91	81644.2	2715.75	4.60281	69.4788	3526	2086.26	0.105102	0.353351
1248.94	81697.8	3646.77	6.18135	69.7754	3574.44	2844.95	0.141133	0.349409
1251.93	81750.7	4269.04	7.22343	130.66	3346.25	3484.46	0.165215	0.374128
1254.91	81803.4	5237.14	8.83971	860.04	3467.36	4139.94	0.202681	0.361921
1256.93	81839.1	4321.37	7.27895	167.802	2976.7	4074.08	0.16724	0.422257
1258.92	81874.1	5898.69	9.91755	164.934	3459.13	4705.19	0.228284	0.36394
1261.92	81926.9	8129.6	13.6456	629.233	3329.91	6878.58	0.314622	0.378964
1263.92	81962.1	7162.97	12.0166	297.742	3269.42	6083.29	0.277213	0.386587
1265.91	81997.1	10442.2	17.5086	868.721	3321.96	8843.7	0.404123	0.381071
1267.91	82032.2	8101.77	13.5549	209.458	3306.69	6840.36	0.313545	0.383437
1269.89	82067	13376.1	22.3321	1157.68	3309.17	11408	0.517664	0.383749
1272.87	82119.2	11143.7	18.5314	563.8	3376.4	9336.65	0.431269	0.376989
1276.88	82189.5	11802.2	19.7111	698.948	3130.17	10699.9	0.456755	0.407926
1280.9	82259.7	14698	24.6024	770.089	3078.92	13620.9	0.568822	0.416021
1284.93	82330.1	25153.4	42.1349	1887.11	3509.72	20513.3	0.973455	0.366106
1288.91	82399.5	22521	37.7377	1159.57	3643.61	17746.4	0.87158	0.353745
1292.9	82468.9	24488.1	41.1002	2214.51	3733.13	19000.7	0.947707	0.346331
1296.87	82537.9	16337.4	27.5964	1672.26	3456.48	13717.4	0.632269	0.375199
1298.65	82568.7	14773.4	24.9773	1710.1	2930.52	14667.3	0.571741	0.443145
1300.88	82607.4	7951.87	13.4803	2932.93	4178.02	5553.41	0.307743	0.311363
1305.9	82694.3	2115.52	3.59724	94.4676	3551.49	1750.92	0.0818723	0.367704
1343.42	83338.5	4368.16	7.32389		3723.6	1545.5	0.169051	0.360786
1353.37	83507.7	1928.39	3.21418	569.96	3464.63	1741.72	0.07463	0.390625
1379.06	83941.6	2118.44	3.55273	28.3495	2873.52	2418.98	0.0819852	0.47992
1382.99	84007.6	2034.8	3.41664	52.2192	2537.34	2638.82	0.0787485	0.545054
1386.99	84074.7	2743.34	4.62101	87.5406	3092.04	2936.4	0.106169	0.448569
1390.97	84141.4	2814.6	4.76417	68.5748	3499.39	2669.62	0.108927	0.39749
1394.96	84208.1	3354.22	5.67319	175.597	2884.62	3870.54	0.129811	0.483587
1396.95	84241.2	2358.04	3.98685	49.9005	2504.12	3120.84	0.091258	0.557858
1398.94	84274.6	4055.43	6.86427	118.231	2850.14	4730.62	0.156948	0.490833
1401.88	84323.6	7414.49	12.5582	907.875	2501.48	9915.2	0.286946	0.560421
1404.9	84373.9	3964.88	6.7205	135.29	2599.29	5107.64	0.153444	0.540493
1406.94	84407.8	6249.95	10.5996	636.675	3396.52	6181.26	0.241878	0.41423
1409.92	84457.4	4916.36	8.33781	1057.15	3684.3	4497.21	0.190267	0.382683
1412.9	84506.9	3118.28	5.28238	707.994	4140.22	2540.76	0.12068	0.341263
1415.91	84556.8	2028.75	3.43143	225.086	3996.94	1722.82	0.0785141	0.354249
1444.54	85028.9	2892.48	5.03032		4054.53	1152.21	0.111941	0.356277
1454.48	85191.7	4130.12	7.3141		4193.09	1501.62	0.159839	0.346874

## Sheet: MSMS_custom_1501
1501_CID\0_E3\1\1501.4594
m/z	time	Intens.	SN	Quality Fac.	Res.	Area	Rel. Intens.	FWHM
199.036	55377.7	302.273	3.16269	69.8655	1145.44	62.2795	0.00495493	0.173763
219.978	56305	1520.31	16.0398	485.785	1184.53	338.83	0.0249212	0.18571
235.011	56943.2	332.283	3.5424	301.362	1377.11	68.6411	0.00544687	0.170656
243.036	57275.4	340.102	3.64783	247.531	1006.98	99.8159	0.00557503	0.241352
365.227	61772.8	1782.62	18.4905	1391.03	1743.75	486.511	0.0292211	0.209449
393.27	62690.4	1309.04	13.4125	40261	2082.54	327.194	0.0214581	0.188842
397.094	62812.9	306.558	3.14198	367.714	1697.93	94.8944	0.00502517	0.233869
419.053	63505	548.565	5.53125	359.777	1655.03	186.497	0.00899221	0.253199
433.101	63938.1	399.757	3.99745	221.653	1992.91	117.56	0.00655292	0.217321
441.066	64180.5	482.816	4.76994	344.468	1354.25	213.729	0.00791443	0.32569
528.15	66696.4	408.21	3.60289	185.575	2231.49	137.749	0.00669148	0.23668
611.076	68901	417.729	3.07166	28.8673	2153.83	178.169	0.00684752	0.283716
617.118	69055.4	770.893	5.60545	1041.66	1528.88	469.409	0.0126367	0.40364
631.135	69410.7	450.806	3.25938	215.105	1854.4	233.325	0.00738972	0.340344
639.127	69611.5	625.04	4.42028	245.102	1833.62	332.838	0.0102458	0.34856
809.151	73611.2	667.297	3.31824	45.7228	2366.5	384.165	0.0109385	0.341919
815.115	73743.2	1043.4	5.14545	844.214	2015.8	712.806	0.0171036	0.404364
851.141	74530.2	769.282	3.45723	35.7025	2501	453	0.0126103	0.34032
857.136	74659.5	856.891	3.8215	36.411	1850.82	686.655	0.0140464	0.463113
1136.25	80231.1	2153.79	3.58673	58.4534	2723.58	1833.16	0.0353055	0.41719
1144.99	80393.4	1905.16	3.08788	45.3464	3136.07	1425.46	0.0312298	0.365104
1164.97	80761.9	2674.28	4.13197	246.165	3168.43	2039.7	0.0438374	0.367679
1166.93	80797.9	3427.24	5.27291	1326.18	3293.24	2520.59	0.0561801	0.354341
1180.97	81054.8	3651.61	5.43882	363.516	3091.4	2919.1	0.0598582	0.38202
1186.88	81162.4	2478.62	3.64849	114.679	2788.58	2217.71	0.0406302	0.425622
1188.9	81199	2567.78	3.76482	485.291	2860.38	2243.62	0.0420917	0.415643
1278.01	82787.9	2552.83	3.14474	28.5969	3174.46	2276.32	0.0418466	0.402591
1281.03	82840.6	3437.57	4.22586	159.276	3268.11	3082.55	0.0563495	0.391979
1283.01	82875.3	3265.11	4.02265	77.5965	3660.96	2541.74	0.0535225	0.350458
1285.01	82910.1	4720.47	5.81822	223.52	3659.2	3792.28	0.0773792	0.351171
1289	82979.7	4408.26	5.42546	471.177	3628.79	3598.7	0.0722612	0.355215
1291.01	83014.7	3880.75	4.77579	70.5659	3466.24	3225.44	0.0636142	0.372451
1293	83049.4	6652.78	8.16698	279.397	3648.12	5419.02	0.109054	0.354429
1296.99	83118.7	8729.17	10.7485	998.308	3483.98	7272.74	0.143091	0.372272
1298.98	83153.3	13975.8	17.1857	1112.64	3565.3	11409	0.229095	0.36434
1302.97	83222.5	14975.3	18.392	795.626	3561.3	12591.9	0.24548	0.365869
1306.96	83291.5	18814.4	23.0967	3032.04	3627.43	15579.1	0.30841	0.360299
1310.96	83360.7	14101.1	17.3261	3051.25	3341.37	12489.5	0.231149	0.392343
1312.96	83395.3	17208.4	21.1751	1476.08	3579.77	14322.4	0.282085	0.366773
1314.94	83429.4	16697.5	20.6249	533.747	2904.87	17122.2	0.27371	0.452667
1318.94	83498.2	31192	38.6258	2968.42	3566.99	26172.3	0.511307	0.369762
1320.94	83532.7	45871.1	56.9533	9445.37	3719.43	37289.6	0.751931	0.355146
1323.93	83584.1	19002.5	23.6936	600.125	3380.76	16925.5	0.311493	0.391607
1325.95	83618.8	23196.1	28.9797	1005.02	3440.06	20465.3	0.380236	0.385443
1328.94	83670.1	35079.2	44.0026	1098.18	3586.23	29754.9	0.575028	0.370567
1333.93	83755.6	61004.4	77.0042	2761.9	3452.24	53955.5	1	0.386396
1336.92	83806.8	47435.4	60.2828	4450.15	3630.04	40126.6	0.777573	0.368294
1339.9	83857.7	29003.3	36.988	846.777	3540.59	25196	0.475429	0.378439
1341.88	83891.4	52539.5	67.0206	3861.61	3840.27	42166.9	0.86124	0.349423
1344.87	83942.4	21645.2	27.7195	7744.31	3575.76	18730.8	0.354813	0.376107
1347.87	83993.5	9982.4	12.779	3468.26	3610.14	8595.08	0.163634	0.373356
1350.86	84044.3	3584.43	4.59218	2619.57	3622.47	3086.16	0.0587569	0.372911
1411.09	85056.8	2500.99	3.28158	67.624	3019.78	2855.58	0.0409968	0.467281
1415.08	85123.1	2310.5	3.03236	27.6242	2806.14	2846.98	0.0378743	0.50428
1425.11	85289.3	2457.24	3.26345	64.1938	3246.9	2605.15	0.0402796	0.438915
1430.05	85370.8	2340.23	3.11654	38.4758	3252.27	2514.36	0.0383616	0.439707
1433.08	85420.9	3205.49	4.26862	64.5665	2980.65	3735.61	0.0525452	0.480795
1436.04	85469.7	3835.17	5.11659	196.418	2752.8	4854.93	0.062867	0.521667
1439.1	85519.9	5091.89	6.82011	134.13	3004.94	5965.33	0.0834675	0.478911
1443.09	85585.6	6196.76	8.36368	1620.13	2628.51	8322.43	0.101579	0.549016
1445.09	85618.4	5076.44	6.86077	1187.4	2236.64	8000.4	0.0832142	0.646098
1447.06	85650.8	5231.04	7.06458	2875.96	2370.57	7811.28	0.0857485	0.610426
1449.1	85684.2	5964.27	8.04211	3057.24	2568.91	8206.57	0.0977679	0.564092
1451.04	85715.9	5467.9	7.37887	3089.5	2651.61	7319.64	0.0896312	0.547228
1453.03	85748.6	5870.16	7.9071	1883.37	3776.78	5534.13	0.0962251	0.384727
1455.99	85797	3257.83	4.39504	281.43	3911.75	2976.53	0.0534032	0.37221
1501.46	86534.6	2463.5	3.40888	887.322	3382.52	2753.93	0.0403823	0.443889

## Sheet: MSMS_custom_1600
1600_CID\0_E8\1\1600.5140
m/z	time	Intens.	SN	Quality Fac.	Res.	Area	Rel. Intens.	FWHM
219.983	57467.7	515.199	6.45879	273.99	1198	113.532	0.0540424	0.183624
226.062	57728.5	459.374	5.80068	825.783	1185.81	105.466	0.0481865	0.19064
286.1	60133.5	524.024	6.8437	1018.02	1286.21	145.261	0.0549681	0.222437
313.056	61128.9	286.973	3.72949	46.4835	1395.61	81.4544	0.0301024	0.224315
341.088	62118.8	1510.6	19.5032		1806.31	303.246	0.158456	0.188831
365.197	62937.5	248.725	3.18785	68.3351	1256.63	94.1863	0.0260903	0.290616
388.094	63689.8	3371.42	42.5105	41345.8	1994.71	865.709	0.353649	0.194561
429.092	64982.2	245.981	2.96041		2126.81	52.953	0.0258024	0.201753
447.136	65531	624.3	7.36257		1963.86	172.329	0.0654866	0.227682
503.175	67166.8	303.101	3.44435	65.0696	1443.15	148.629	0.0317941	0.348664
509.125	67334.8	797.986	8.88017		2291.3	215.318	0.0837056	0.222199
532.155	67976.1	363.902	3.97715	62.6287	2349.02	117.795	0.038172	0.226543
550.153	68467.4	1127.8	11.907	13927.3	2130.2	420.282	0.118302	0.258263
678.209	71747.7	1534.18	13.1885	11207.8	2507.54	648.304	0.16093	0.270467
689.184	72013.4	427.827	3.61465	100.631	1920.53	241.376	0.0448774	0.35885
696.199	72182.1	395.434	3.28046	58.9182	2720.26	159.757	0.0414795	0.255931
706.206	72421.2	3915.83	31.9863	28573.2	2678.34	1639.22	0.410755	0.263673
712.184	72563.2	2615.18	21.0982	13974.4	2610.03	1136.79	0.274322	0.272864
730.218	72988	503.974	3.90847	79.3661	2538.26	233.365	0.0528649	0.287684
753.222	73522.1	884.859	6.41592		2726.73	255.052	0.0928182	0.276236
771.224	73934.2	1001.27	7.28887	336.633	2313.65	549.944	0.105029	0.333336
815.22	74920.9	458.816	3.11183	19.5081	2352.06	268.681	0.0481281	0.346598
833.22	75316.7	774.889	5.10566	141.508	2152.49	512.013	0.0812828	0.387095
858.27	75860.3	521.011	3.26723	79.7516	1975.32	391.964	0.054652	0.434496
868.25	76074.5	497.965	3.0518	92.4698	2333.81	322.587	0.0522346	0.372032
874.23	76202.3	2200.35	13.3154	21187.7	2680.55	1253.82	0.230808	0.326138
915.23	77066.5	3446.94	19.39	3962.89	2777.52	2031.19	0.361571	0.329514
933.303	77441	3943.06	21.561	24206.2	2993.93	2220.74	0.413612	0.311732
1020.32	79194	888.366	4.12264	480.22	2568.69	669.615	0.0931861	0.397212
1030.25	79389.2	978.817	4.47309	591.018	3150.92	610.719	0.102674	0.326968
1036.28	79507.1	804.361	3.61921	360.007	2396.45	665.987	0.0843743	0.432422
1077.33	80300.9	3389.78	13.8843	8544.32	3029.64	2375.14	0.355575	0.355595
1095.35	80644.5	1067.75	4.21311	311.522	2682.38	868.178	0.112003	0.40835
1118.34	81078.6	1836.83	6.98642	1442.02	2904.31	1427.25	0.192676	0.385063
1136.36	81415.6	2263.07	8.33598	1041.1	3095.26	1694.17	0.237387	0.367131
1157.36	81804.9	2027.74	7.25267	355.153	2921.37	1658.15	0.212702	0.396172
1164.31	81932.8	1048.7	3.68125	171.153	2866.8	882.695	0.110005	0.406137
1197.31	82535.2	1062.86	3.23717	41.7081	2614.61	1028.81	0.111489	0.45793
1223.37	83004.9	1788.14	4.95209	808.368	3370.11	1392.1	0.187569	0.363005
1233.32	83182.9	1723.21	4.64876	549.922	3257.69	1407.21	0.180758	0.378586
1239.32	83290	1516.8	4.06539	281.732	2677.88	1519.46	0.159107	0.4628
1257.36	83609.9	1582.21	3.6968		3463.07	658.962	0.165968	0.363077
1280.34	84014	5131.49	12.1686	23238	3569.96	4079.31	0.538274	0.358642
1282.34	84049	2907.05	6.89658	2891.22	3167.45	2608.72	0.304939	0.404848
1298.44	84329.8	8763.07	19.7887	126061	3784.3	6734.77	0.919212	0.343113
1360.45	85394.3	5880.08	11.0579	5297.92	3059.27	6070.81	0.616798	0.444698
1363.93	85453.3	2161.24	4.07117	54.1767	2966.74	2312.8	0.226706	0.45974
1367.88	85520.1	1721.47	3.23229	33.9547	3072.76	1787.91	0.180576	0.445163
1372.93	85605.4	2635.58	4.93511	98.6075	4165.53	2072.74	0.276462	0.329592
1375.94	85656.2	1760.38	3.28443	34.7539	3760.21	1510.71	0.184657	0.365919
1378.93	85706.6	3581.56	6.64381	67.6691	3142.02	3692.68	0.375692	0.438867
1382.88	85773.2	2998.89	5.53613	32.1503	3141.09	3150.33	0.314572	0.440255
1386.91	85840.8	5515.32	10.1464	2495.53	3664.78	4980.37	0.578535	0.378443
1389.89	85890.8	3509.92	6.44829	273.263	3877.22	2964.41	0.368177	0.358475
1392.89	85941.2	3366.55	6.1737	259.848	3770.91	2967.21	0.353139	0.369379
1394.9	85974.8	3096.9	5.65552	84.2593	3314.53	3088.38	0.324853	0.420843
1396.9	86008.3	4524.61	8.24677	201.03	3778.78	4011.81	0.474614	0.36967
1400.9	86075.2	7409.15	13.4384	1595.42	3836.81	6488.61	0.777191	0.365122
1402.9	86108.6	6604.64	11.9532	435.291	3712.31	5948.74	0.692801	0.377906
1406.9	86175.3	9533.24	17.1585	3052.09	3755.33	8566.43	1	0.37464
1408.9	86208.7	7366.65	13.2443	1407.98	3914.91	6333.25	0.772733	0.359882
1410.9	86241.9	6848.35	12.2771	1776.41	3691.78	6277.56	0.718365	0.382173
1412.88	86274.9	6673.88	11.9457	1089.01	3583.37	6286.24	0.700064	0.39429
1414.89	86308.2	7394.18	13.201	2855.79	3710.77	6769.98	0.775621	0.381291
1416.85	86340.9	8129.05	14.4825	3076.17	3746.14	7378.59	0.852706	0.378217
1418.85	86374	7022.65	12.5001	2204.33	3272.99	7395.33	0.736649	0.433503
1420.84	86407	6102.87	10.8821	447.259	3059.88	6816.53	0.640167	0.464344
1422.85	86440.4	9039.5	16.1111	1051.86	3382.34	9237.42	0.948209	0.42067
1426.86	86506.8	6151.35	10.9596	2657.59	3140.09	6790.08	0.645252	0.454402
1428.88	86540.1	4964.44	8.85918	292.808	3325.55	5154.75	0.52075	0.429666
1430.92	86573.9	8090.54	14.4429	546.888	3507.93	8016.89	0.848667	0.407909
1434.91	86639.8	9121.24	16.3008	4971.31	3427.77	9264.61	0.956782	0.418614
1436.89	86672.3	6051.8	10.8053	542.658	3601.02	5849.17	0.634811	0.399021
1438.88	86705.2	9255.39	16.4975	1062.21	3658.41	8862.92	0.970855	0.393307
1442.8	86769.7	7193.24	12.8568	3595.97	2973.4	8498.22	0.754543	0.485236
1444.67	86800.6	6447.54	11.5458	2304.3	2975.25	7618.12	0.676322	0.485564
1446.83	86836	3848.04	6.86665	952.503	3867.01	3513.39	0.403644	0.374148
1449.79	86884.5	1895.02	3.36265	123.843	3728.94	1801.08	0.19878	0.388794
1454.53	86962.3	4377.33	7.67305	4099.97	3630.49	4298.77	0.459164	0.400642
1524.54	88095.1	3340.39	5.34724	272.42	2988.35	4348.97	0.350394	0.51016
1532.94	88229.2	2612.05	4.17614	86.5217	4162.34	2478.34	0.273994	0.368287
1535.95	88277.1	2111.9	3.37823	34.1343	3840.7	2170.85	0.221531	0.399914
1537.92	88308.5	2570.87	4.11475	70.6458	3177.84	3205.36	0.269675	0.483952
1540.98	88357.1	3409.59	5.45566	893.867	2989.56	4532.9	0.357653	0.515454
1542.91	88387.8	2594.03	4.15207	346.403	3063.83	3371.16	0.272104	0.503587
1544.91	88419.6	2397.44	3.82889	282.293	3065.31	3120.03	0.251482	0.503999
1546.84	88450.1	2179.41	3.48331	162.822	2694.84	3235.74	0.228612	0.573999
1548.91	88483.1	3000.85	4.79606	154.376	3838.47	3133.97	0.314778	0.403523
1552.88	88546	2258.07	3.59898	218.93	4112.7	2206.64	0.236863	0.377583
1589.65	89124.5	3818.39	6.13904	225.458	3572.28	4522.88	0.400534	0.444996
1597.54	89247.7	1865.52	3.00022	45.3455	3651.51	2182.59	0.195686	0.437501
1600.53	89294.4	3737.32	5.9943	899.985	4200.65	3812.51	0.392031	0.38102

## Sheet: MSMS_custom_1616
1616.51
m/z	time	Intens.	SN	Quality Fac.	Res.	Area	Rel. Intens.	FWHM
73.5537	49604.8	412.773	3.1071	63.0785	339.462	98.382	0.00869455	0.216677
123.998	52903.1	464.685	3.68808	42.0504	827.62	78.5498	0.00978802	0.149824
138.056	53693.4	602.378	4.82866	323.06	686.329	137.665	0.0126884	0.201151
169.048	55302.5	381.679	3.13577	11.038	1007.75	74.6166	0.0080396	0.167747
185.021	56073.2	405.709	3.36521	27.5965	883.21	99.9674	0.00854575	0.209487
198.054	56677.4	432.297	3.62953	42.3965	1219.62	83.1928	0.0091058	0.16239
201.09	56815.2	371.646	3.12748	26.8741	1069.36	82.9655	0.00782826	0.188046
210.067	57216.6	376.769	3.20079	31.7494	1052.52	89.7321	0.00793617	0.199584
220.022	57651.7	639.142	5.45703	75.0905	955.275	176.671	0.0134627	0.230323
226.059	57910.7	2324.78	19.8967	13425.2	1127.59	561.28	0.0489687	0.200479
244.065	58663	492.574	4.26041	34.9454	1120.74	130.518	0.0103755	0.217771
259.113	59270.2	423.987	3.66441	32.7047	1273.29	105.887	0.00893076	0.203499
286.109	60316.3	1151.78	10.1016	8455.73	1396.03	294.171	0.0242609	0.204945
323.089	61670.8	582.731	4.98801	289.821	1326.1	180.672	0.0122745	0.243639
347.103	62508.4	812.849	6.87059	3723.93	1546.3	234.691	0.0171217	0.224472
365.184	63119.8	455.013	3.76655	91.7919	1279.16	169.258	0.0095843	0.285487
388.107	63873	13435.6	108.972	138799	1951.22	3527.01	0.283005	0.198904
421.153	64920	398.991	3.12489	38.4318	1648.83	137	0.00840425	0.255426
429.114	65165.9	1349.9	10.4794	11265.2	2052.32	381.094	0.0284339	0.209087
447.14	65714.2	2053.28	15.4646	4028.85	1976.61	633.442	0.0432498	0.226216
470.084	66396	679.183	4.97058	131.026	2194.82	200.906	0.0143062	0.214179
475.142	66544	619.378	4.50464	499.935	1807.8	225.457	0.0130464	0.262828
485.17	66835	508.342	3.66344	43.6074	2186.6	157.249	0.0107076	0.221884
487.168	66892.6	510.355	3.68274	35.319	2017.64	171.796	0.01075	0.241454
491.137	67006.7	496.49	3.55343	19.1449	1768.27	192.672	0.010458	0.27775
503.168	67349.8	1330.12	9.29606		2079.39	329.312	0.0280173	0.241979
509.141	67518.5	2171.51	15.298	7627	1969.27	792.182	0.0457401	0.258542
513.162	67631.5	607.718	4.26274	262.437	2231.39	197.204	0.0128008	0.229975
519.154	67799.1	879.952	6.12576	603.226	1864.5	347.62	0.0185351	0.278441
521.18	67855.6	610.746	4.2504	121.3	2209.46	204.622	0.0128646	0.235886
527.154	68021.3	673.945	4.65241	275.496	2061.68	245.555	0.0141958	0.255692
531.141	68131.4	940.969	6.43803	210.538	2407.33	296.484	0.0198204	0.220635
534.148	68214.2	522.186	3.54914	152.727	2013.37	197.84	0.0109992	0.2653
550.17	68651.2	3959.29	25.9036	17290.7	2176.62	1444.03	0.0833976	0.252763
568.166	69134.3	788.585	4.96791	136.127	1748.1	373.462	0.0166106	0.325019
578.187	69399.9	685.266	4.22953	120.228	1958.61	296.361	0.0144343	0.295203
593.204	69793.6	1057.13	6.23633	666.91	2060.27	452.899	0.0222672	0.287925
610.168	70232.2	898.069	5.12652	207.59	2388.84	344.666	0.0189167	0.255425
671.2	71760.6	2013.98	10.0502	14493.1	2424.97	867.443	0.0424219	0.276787
678.216	71931.6	2048.68	9.92566	2756.54	2440.5	889.516	0.043153	0.277901
689.23	72198.3	723.614	3.40812	232.653	2078.35	377.296	0.015242	0.331623
694.194	72317.8	689.023	3.20454	27.5323	2550.36	295.717	0.0145134	0.272194
706.22	72605.4	24004.4	107.611	45764.1	2654.15	10140.5	0.505624	0.266081
712.187	72747.2	11044.8	48.6422	63360.3	2527.55	4957.77	0.232645	0.28177
730.198	73171.5	1691.24	7.22512	1374.96	2211.28	898.897	0.0356239	0.330215
740.235	73405.6	785.237	3.24393	145.191	2502.23	376.047	0.0165401	0.29583
754.22	73729.1	1130.36	4.52283	112.686	2616.89	531.617	0.0238097	0.288212
771.219	74118.1	3092.75	11.9085	4284.27	2580.86	1522.8	0.0651449	0.298822
832.198	75478.7	2258.64	7.88448	200.468	2600.84	1232.91	0.0475755	0.319973
868.253	76259	1666.2	5.45894	326.61	2907.97	866.275	0.0350965	0.298577
874.223	76386.6	10906.7	35.2551	23676.3	2769.43	6015.44	0.229736	0.315668
892.239	76768.9	1328.16	4.16185	309.222	2826.4	740.087	0.0279762	0.31568
915.273	77251.9	8975.16	26.4918		2742.26	3179.88	0.189051	0.333766
917.327	77294.7	3579.64	10.566		2764.58	1360.19	0.0754007	0.331815
933.227	77624.1	23955.3	70.691	24826.5	3085.2	13090.9	0.504588	0.302485
943.245	77830.2	1441.74	4.163	243.164	2295.86	1076.2	0.0303685	0.410847
945.331	77872.9	1270.62	3.65173	60.2712	2152.49	1015.06	0.0267641	0.43918
948.289	77933.5	1743.05	4.99901	477.937	2484.65	1212.13	0.0367152	0.381658
956.289	78096.8	1243.46	3.52853	48.1113	2510.49	866.947	0.026192	0.380917
961.23	78197.3	1700.33	4.83688	682.015	2072.79	1447.24	0.0358153	0.463738
975.287	78481.7	1667.17	4.67838	204.948	2273.3	1323.25	0.035117	0.429018
995.287	78882.8	1398.21	3.7721	133.899	2762.79	942.456	0.0294516	0.360248
1016.2	79297.8	1432.68	3.78486	76.9849	1550.13	1778.2	0.0301776	0.655557
1031.39	79596.4	1584.48	4.08992	519.839	2707.46	1151.91	0.0333751	0.380942
1036.32	79693	4399.75	10.5228		3188.55	1456.39	0.0926752	0.325014
1077.28	80485.2	13074.2	30.229	32878.4	3047.99	9104.92	0.275391	0.35344
1095.31	80828.8	4036.36	8.93707	6014.55	3091.48	2847.44	0.0850209	0.354298
1118.37	81264.4	3653.71	7.7873	623.348	2746.86	3001.85	0.0769608	0.407146
1136.32	81600	7055.43	14.758	9697.1	3050.85	5358.31	0.148614	0.372459
1157.34	81989.8	2772.73	5.69826	197.259	2876.42	2302.73	0.0584041	0.402355
1164.36	82119.1	1616.68	3.3024	202.637	2743.83	1421.85	0.0340534	0.424356
1192.3	82629.9	5534.15	10.5765	5113.4	3410.74	4074.91	0.11657	0.349572
1197.29	82720.4	4191.46	7.28801		3366.74	1579.91	0.0882879	0.355623
1233.47	83371.2	4127.09	6.94741	1234.61	3502.46	3135.4	0.0869322	0.352172
1239.4	83476.9	10922.5	18.3328	46999.4	3562.26	8226.04	0.230069	0.347924
1257.39	83796.1	3433.96	5.01172		3158.48	1578.93	0.072332	0.398099
1280.4	84200.9	9275.29	14.1687	19198.9	3323.3	7930.9	0.195373	0.38528
1282.47	84237.1	8113.97	12.3385	8721.81	3400.22	6791.9	0.170911	0.377172
1298.33	84513.6	47474.9	68.8569	12638.3	3702.62	37285.6	1	0.350651
1310.47	84724.2	2247.83	3.16685	97.6187	2645.75	2511.26	0.0473478	0.49531
1321.36	84912.2	2511.79	3.41293	124.8	2824.58	2668.6	0.0529078	0.467809
1360.47	85580.8	7862.71	9.95085	4421.04	2768.96	8969.12	0.165618	0.491331
1378.73	85889.4	3451.87	4.31844	121.685	2377.31	4719.37	0.0727094	0.579952
1380.93	85926.5	3304.92	4.12435	60.7496	4689.21	2289.11	0.069614	0.294491
1384.91	85993.4	3981.47	4.95859	102.008	3745.37	3470.62	0.0838647	0.369766
1386.92	86027.1	5050.2	6.28366	122.957	3531.59	4675.49	0.106376	0.392718
1390.84	86093	3394.56	4.22898	48.9068	3913.03	2857.6	0.0715023	0.355438
1392.8	86125.8	3275.98	4.07396	11.8819	4439.82	2433.99	0.0690044	0.313707
1395.41	86169.6	8871.36	11.0054	483.559	2958.49	10117.5	0.186864	0.471663
1399.89	86244.6	8480.44	10.506	392.706	3688.88	7781.61	0.17863	0.379491
1402.89	86294.6	9818.06	12.1502	460.79	3764.2	8847.62	0.206805	0.372693
1407.89	86377.9	13534.3	16.6934	2277.9	3958.72	11638.5	0.285083	0.355642
1410.89	86427.9	8362.08	10.3098	553.761	3813.63	7398.8	0.176137	0.369959
1412.87	86461	10268.4	12.6699	437.725	3531.19	9900.12	0.216292	0.400113
1416.87	86527.4	17100.4	21.1539	481.24	3710.34	15735.4	0.360199	0.381872
1421.87	86610.4	20656.4	25.7263	1576.82	3673.91	19263.7	0.435101	0.387019
1424.88	86660.2	23967.5	30.03	1464.59	3638.67	22667.5	0.504845	0.391593
1428.86	86726.1	22396.4	28.1097	7689.38	3692.76	20977.9	0.471752	0.386934
1430.85	86758.9	15920	20.0452	1065.58	3744.92	14716	0.335334	0.382077
1432.84	86792	19932.7	25.0861	1118.73	3710.44	18633.2	0.419858	0.386166
1436.84	86857.9	15598.6	19.702	8280.38	3338.93	16456.2	0.328566	0.430331
1438.86	86891.1	13199.4	16.7077	2081.99	3552.47	12993.9	0.27803	0.405031
1440.87	86924.3	11317.8	14.3629	720.14	3178.94	12576.1	0.238395	0.453255
1442.86	86957.1	13587.3	17.2801	580.488	2767.45	17267.7	0.286199	0.52137
1445.91	87007.2	21270.5	27.1079	1083.16	3309.59	22781.7	0.448037	0.436886
1449.89	87072.6	17575.5	22.4399	1780.03	3721.94	16784.7	0.370205	0.389552
1451.85	87104.8	13100.4	16.7175	334.656	3790.97	12258	0.275945	0.382976
1453.78	87136.4	17267.3	22.0482	1325.64	3175	19405.6	0.363714	0.457884
1456.77	87185.3	15868.8	20.2973	3064.19	3613.17	15703.4	0.334256	0.403183
1459.73	87233.8	10911.8	14.0148	1110.19	3160.02	12399.2	0.229843	0.461937
1462.72	87282.7	4577.74	5.87283	162.915	3335.88	4943.54	0.0964245	0.438481
1466.58	87345.6	2364.48	3.02677	44.8788	2651.17	3230.38	0.0498049	0.553181
1499.56	87880.7	2401.51	3.11471	51.1294	4593.5	1972.2	0.0505848	0.326453
1515.44	88135.9	7770.18	9.82129		4153.39	3248.35	0.163669	0.364868
1524.57	88282.1	3881.97	5.05595	349.118	3070.89	4918.34	0.0817689	0.496457
1526.97	88320.5	2617.79	3.4083	131.775	4246.87	2406.82	0.0551406	0.359551
1538.87	88510.3	2496.43	3.28036	41.153	2980.97	3318.21	0.0525843	0.516232
1540.86	88542	3814.66	5.0083	96.2318	2982.8	5143.65	0.0803511	0.516582
1543.8	88588.7	4307.43	5.65983	409.253	2568.93	6756.7	0.0907307	0.600953
1546.79	88636	3391.86	4.45603	187.745	2720.91	4987.38	0.0714453	0.568481
1548.9	88669.5	3859.4	5.065	106.988	4193.62	3723.03	0.0812935	0.369347
1550.92	88701.5	4294.18	5.63693	74.1491	4525.18	3817.8	0.0904516	0.342731
1553.91	88748.9	7599.68	10.0092	201.803	4038.71	7602.35	0.160078	0.384754
1557.86	88811.5	9038.81	11.9151	1394.38	3892.04	9449.42	0.190391	0.400269
1560.89	88859.3	7367.01	9.7085	207.287	3758.51	7977.43	0.155177	0.415295
1562.78	88889.1	11803	15.559	935.385	3328.96	14471.8	0.248615	0.469448
1565.78	88936.5	7767.9	10.2376	1841.13	3177.77	10008.5	0.163621	0.49273
1568.83	88984.5	4689.91	6.20083	382.128	3996.19	4808.81	0.0987872	0.392582
1571.84	89031.9	3573.29	4.73512	205.84	3840.18	3837.7	0.075267	0.409315
1616.52	89729.8	8770.78	11.9447	7757.13	4550.17	8420.87	0.184746	0.355266

## Sheet: MSMS_custom_1663
1663.5
m/z	time	Intens.	SN	Quality Fac.	Res.	Area	Rel. Intens.	FWHM
138.045	54227	493.986	3.35042	81.5253	1045.97	74.0713	0.019117	0.131978
182.06	56467.5	541.008	3.79774	143.646	1061.14	108.991	0.0209368	0.17157
210.094	57752.7	878.585	6.17773	5724.91	1259.6	174.871	0.0340008	0.166794
219.99	58185.2	1278.85	9.07121	208.247	1078.02	313.193	0.0494909	0.204068
226.076	58446.4	774.977	5.52257	411.08	933.6	226.004	0.0299912	0.242155
243.092	59158.2	514.724	3.66028	60.0682	877.256	173.451	0.0199196	0.277105
259.091	59804.6	645.933	4.6268	442.2	1610.25	127.547	0.0249973	0.160901
286.098	60851.4	472.165	3.39385	74.3926	1343.94	125.262	0.0182726	0.21288
341.11	62838.3	946.768	6.61084	1301.02	1846.23	224.868	0.0366395	0.18476
365.236	63657.7	2615.49	17.9122	2246.28	1709.18	728.271	0.101218	0.213691
388.122	64409.9	3369.89	22.7287	7575.5	1559.88	1106.62	0.130413	0.248816
393.274	64576.1	1579.4	10.613	5478.61	1839.3	446.981	0.0611219	0.213817
418.118	65362.3	498.774	3.31345	15.4	1452.69	192.656	0.0193023	0.287823
447.146	66251.3	667.973	4.30854	83.6928	1205.36	337.929	0.0258502	0.370966
509.142	68056	607.935	3.5577	70.3798	1541.6	283.303	0.0235268	0.330268
550.181	69189.3	1626.78	8.75912	5171.26	1816.11	711.117	0.0629557	0.302944
568.251	69674.6	853.936	4.38512	302.346	1763.8	400.886	0.0330469	0.322174
621.296	71055.1	745.035	3.37407	121.429	1632.5	428.777	0.0288325	0.38058
706.222	73144.7	2954.65	11.2458	8150.6	2546.64	1300.87	0.114344	0.277315
712.208	73287	2683.58	10.1102	5175.21	1898.8	1603.54	0.103853	0.375083
753.212	74245.6	889.435	3.15036	126.691	2029.63	538.308	0.0344207	0.371108
771.191	74657.4	1003.59	3.46066	51.5325	2093.48	609.143	0.0388384	0.368377
833.192	76040.9	962.522	3.01469	69.1065	2125.11	644.151	0.0372492	0.392071
874.193	76926.8	2303.48	6.83665	4269.46	2465.81	1426.82	0.0891434	0.354526
915.268	77793	2739.03	7.71609	1441.34	2553.01	1756.06	0.105999	0.358506
933.216	78165.3	3266.23	9.01444	8271.13	2814.13	1956.8	0.126402	0.331618
975.248	79022.7	2338.65	6.02224	727.042	2706.5	1559.01	0.0905046	0.360335
995.231	79423.7	1372.49	3.46791	110.001	2790.06	915.991	0.0531148	0.356706
1077.29	81027.9	6571.3	13.7939	20409.6	2912.55	4789.17	0.254306	0.369878
1136.3	82142.9	3610.26	6.32879	1426.69	3149.52	2655.89	0.139715	0.360784
1239.27	84018.8	4021.88	4.92994		3253.32	1439.23	0.155645	0.380925
1280.41	84745.7	12490.3	14.5499	33440.3	3350.24	10581.4	0.483369	0.382184
1282.43	84781.1	9010.59	10.4821	13794.9	3553.64	7216.42	0.348706	0.360879
1298.31	85058.1	25840.1	26.3031		3546.52	9699.17	1	0.366081
1546.54	89179.1	4249.92	4.64322	488.999	2990.1	5681.2	0.16447	0.517219
1562.28	89428.5	4225.08	4.73052	228.114	2630.59	6743.18	0.163509	0.593891
1567.02	89503.3	2880.32	3.24899	88.0159	4043.05	3000.06	0.111467	0.387584
1569.98	89549.9	3389.06	3.84074	213.462	4336.24	3223.62	0.131155	0.36206
1572.94	89596.5	4021.79	4.57653	74.7432	4395.26	3781.22	0.155642	0.357872
1576.98	89660.1	4413.51	5.03394	201.896	4225.56	4426.41	0.170801	0.373201
1578.98	89691.6	3565.06	4.07367	66.6123	3902.72	3802.37	0.137966	0.404585
1581.94	89737.9	5560.69	6.3703	264.747	3478.04	6702.11	0.215196	0.454835
1584.96	89785.4	7540.96	8.69386	243.403	3481.22	9226.5	0.291832	0.455288
1589.95	89863.6	8102.44	9.43889	1107.5	3422.23	10069	0.313561	0.464596
1592.96	89910.6	8942.88	10.4059	1081.81	3655.23	10400.3	0.346085	0.435804
1595.95	89957.3	7417.2	8.63927	563.236	3157.79	10027	0.287042	0.505401
1597.94	89988.4	10163.6	11.8465	900.575	2765.91	15715.1	0.393326	0.577726
1600.91	90034.7	12127.6	14.1273	2204.12	3162.48	16421.4	0.469334	0.50622
1603.9	90081.4	9332.62	10.8792	878.058	2481.92	16188.6	0.361168	0.646237
1605.89	90112.4	10496.2	12.2341	1731.41	2743	16533.3	0.4062	0.585451
1608.92	90159.5	11567.4	13.4702	4296.29	3383.67	14807	0.447654	0.475495
1611.87	90205.4	7347.32	8.54845	1911.01	3481.15	9174.57	0.284338	0.463029
1614.86	90251.8	3219.37	3.74647	158.193	3236.36	4341.46	0.124588	0.498975
1616.61	90279	4384.22	5.12255	270.711	3129.7	6120.41	0.169667	0.516538
1663.5	91001	1955.07	2.43176		4354.65	787.383	0.0756603	0.382006

[truncated: 51 more sheets: MSMS_custom_1704, MSMS_custom_1734, MSMS_custom_1743, MSMS_custom_1778, MSMS_custom_1819, MSMS_custom_1891, MSMS_custom_1905, MSMS_custom_1953, MSMS_custom_1981, MSMS_custom_2127, MSMS_custom_2271, MSMS_custom_2330, MSMS_custom_2356, MSMS_custom_2445, MSMS_custom_2464, MSMS_custom_2492, MSMS_custom_2782, MSMS_custom_2954, MSMS_custom_2982, MSMS_custom_3100 …]
